# Supplementary material for: BRF110, an Orally Active Nurr1-RXRα-Selective Rexinoid, Enhances BDNF Expression without Elevating Triglycerides
Source: J Med Chem. 2025 Feb 13;68(4):4763–86. doi: 10.1021/acs.jmedchem.4c03046 (PMC11874024; doi:10.1021/acs.jmedchem.4c03046)
Supplement: Supplementary file 1 — jm4c03046_si_001.csv [file jm4c03046_si_001.csv]

Compound	Canonical SMILES	EC50 (?M)
5a	C=CCc1c(Nc2ccc(cc2)C(=O)OCC)nc(nc1C)c1ccccc1	>100
6a	C=CCc1c(C)nc(nc1N(c1ccc(cc1)C(=O)OCC)C)c1ccccc1	>100
7a (XCT)	C=CCc1c(Nc2ccc(cc2)C(=O)O)nc(nc1C)c1ccccc1	0.3
7b	C=CCc1c(Nc2ccc(cc2)C(=O)O)nc(nc1C)c1ccc(cc1)Cl	2
7c	CCCc1c(Nc2ccc(cc2)C(=O)O)nc(nc1C)c1ccccc1	1
7d	CCCc1c(Nc2ccc(cc2)C(=O)O)nc(nc1C)c1ccc(cc1)Cl	>10
7e	CC(c1c(Nc2ccc(cc2)C(=O)O)nc(nc1C)c1ccccc1)C	1
7f	CCc1c(Nc2ccc(cc2)C(=O)O)nc(nc1C)c1ccccc1	5
7g	CCc1c(Nc2ccc(cc2)C(=O)O)nc(nc1C)c1ccc(cc1)Cl	2
7h	C=CCc1c(C)nc(nc1N(c1ccc(cc1)C(=O)O)C)c1ccccc1	>20
7i	C=CCc1c(C)nc(nc1N(c1ccc(cc1)C(=O)O)C)c1ccc(cc1)Cl	7
7j	CCc1c(C)nc(nc1N(c1ccc(cc1)C(=O)O)C)c1ccc(cc1)Cl	4
7k	C=CCc1c(C)nc(nc1N(c1ccc(c(c1)F)C(=O)O)C)c1ccccc1	7
7l	C=CCc1c(C)nc(nc1N(c1ccc(cc1C)C(=O)O)C)c1ccccc1	>100
9a	Cc1cc(Nc2ccc(cc2)C(=O)O)nc(n1)c1ccccc1	5
9c	CCCN(c1cc(C)nc(n1)c1ccccc1)c1ccc(cc1)C(=O)O	>10
11a	C=CCc1c(Oc2ccc(cc2)C(=O)O)nc(nc1C)c1ccccc1	>100
11b	C=CCc1c(Oc2ccc(cc2)C(=O)O)nc(nc1C)c1ccc(cc1)Cl	>100
11c	CCCc1c(Oc2ccc(cc2)C(=O)O)nc(nc1C)c1ccccc1	>100
11d	CC(c1c(Oc2ccc(cc2)C(=O)O)nc(nc1C)c1ccccc1)C	1
11e	CCc1c(Oc2ccc(cc2)C(=O)O)nc(nc1C)c1ccccc1	>100
11f	CCc1c(Oc2ccc(cc2)C(=O)O)nc(nc1C)c1ccc(cc1)Cl	>100
11g	C=CCc1c(Oc2ccc(c(c2)F)C(=O)O)nc(nc1C)c1ccccc1	>10
16a	C=CCc1c(Nc2ccc(cc2)C(=O)OCC)nc(nc1C(F)(F)F)c1ccccc1	>50
17a	C=CCc1c(Nc2ccc(cc2)C(=O)O)nc(nc1C(F)(F)F)c1ccccc1	0.2
17b	C=CCc1c(Nc2ccc(cc2)C(=O)O)nc(nc1C(F)(F)F)c1ccc(cc1)Cl	10
19 (BRF)	C=CCc1c(nc(nc1C(F)(F)F)c1ccccc1)N(c1ccc(cc1)C(=O)O)C	0.9
