# Supplementary material for: BRF110, an Orally Active Nurr1-RXRα-Selective Rexinoid, Enhances BDNF Expression without Elevating Triglycerides
Source: J Med Chem. 2025 Feb 13;68(4):4763–86. doi: 10.1021/acs.jmedchem.4c03046 (PMC11874024; doi:10.1021/acs.jmedchem.4c03046)
Supplement: Supplementary file 3 — jm4c03046_si_003.pdb [file jm4c03046_si_003.pdb]

REMARK	X-ray structure of RXR alpha LBD in complexes with palmitic acid
REMARK	and GRIP-1 peptide from PDB ID: 7A77 (chain A without the ligands)
ATOM      1  N   SER A 225     -10.583  10.597  -2.327  1.00 60.49           N  
ATOM      2  CA  SER A 225      -9.733  11.697  -1.774  1.00 59.39           C  
ATOM      3  C   SER A 225      -8.326  11.623  -2.386  1.00 55.26           C  
ATOM      4  O   SER A 225      -7.882  12.631  -3.008  1.00 57.46           O  
ATOM      5  CB  SER A 225      -9.686  11.644  -0.263  1.00 58.86           C  
ATOM      6  N   ALA A 226      -7.638  10.488  -2.203  1.00 52.11           N  
ATOM      7  CA  ALA A 226      -6.395  10.119  -2.933  1.00 48.42           C  
ATOM      8  C   ALA A 226      -6.557  10.476  -4.413  1.00 49.43           C  
ATOM      9  O   ALA A 226      -5.784  11.368  -4.966  1.00 45.62           O  
ATOM     10  CB  ALA A 226      -6.114   8.638  -2.769  1.00 42.82           C  
ATOM     11  N   ASN A 227      -7.574   9.879  -5.031  1.00 48.84           N  
ATOM     12  CA  ASN A 227      -7.744   9.879  -6.494  1.00 45.08           C  
ATOM     13  C   ASN A 227      -7.851  11.311  -7.011  1.00 50.35           C  
ATOM     14  O   ASN A 227      -7.281  11.566  -8.067  1.00 57.81           O  
ATOM     15  CB  ASN A 227      -8.925   9.019  -6.928  1.00 44.00           C  
ATOM     16  CG  ASN A 227      -8.670   8.436  -8.290  1.00 41.33           C  
ATOM     17  ND2 ASN A 227      -9.578   8.721  -9.222  1.00 37.69           N  
ATOM     18  OD1 ASN A 227      -7.581   7.878  -8.514  1.00 28.17           O  
ATOM     19  N   GLU A 228      -8.520  12.219  -6.274  1.00 51.45           N  
ATOM     20  CA  GLU A 228      -8.864  13.589  -6.758  1.00 52.21           C  
ATOM     21  C   GLU A 228      -7.594  14.415  -7.072  1.00 46.49           C  
ATOM     22  O   GLU A 228      -7.522  14.955  -8.176  1.00 47.03           O  
ATOM     23  CB  GLU A 228      -9.786  14.299  -5.766  1.00 56.12           C  
ATOM     24  CG  GLU A 228     -11.221  13.795  -5.832  1.00 60.99           C  
ATOM     25  CD  GLU A 228     -12.278  14.745  -5.287  1.00 66.62           C  
ATOM     26  OE1 GLU A 228     -12.047  15.984  -5.330  1.00 69.25           O  
ATOM     27  OE2 GLU A 228     -13.352  14.246  -4.835  1.00 71.80           O1-
ATOM     28  N   ASP A 229      -6.602  14.514  -6.189  1.00 45.01           N  
ATOM     29  CA  ASP A 229      -5.409  15.329  -6.554  1.00 43.91           C  
ATOM     30  C   ASP A 229      -4.426  14.558  -7.463  1.00 36.80           C  
ATOM     31  O   ASP A 229      -3.714  15.231  -8.277  1.00 37.45           O  
ATOM     32  CB  ASP A 229      -4.636  15.888  -5.381  1.00 50.09           C  
ATOM     33  CG  ASP A 229      -3.868  17.114  -5.855  1.00 52.64           C  
ATOM     34  OD1 ASP A 229      -4.512  18.007  -6.467  1.00 61.75           O  
ATOM     35  OD2 ASP A 229      -2.651  17.126  -5.719  1.00 54.81           O1-
ATOM     36  N   MET A 230      -4.481  13.240  -7.471  1.00 29.32           N  
ATOM     37  CA  MET A 230      -3.631  12.422  -8.400  1.00 25.41           C  
ATOM     38  C   MET A 230      -4.459  11.276  -8.960  1.00 23.92           C  
ATOM     39  O   MET A 230      -4.349  10.121  -8.548  1.00 25.02           O  
ATOM     40  CB  MET A 230      -2.413  11.879  -7.642  1.00 23.91           C  
ATOM     41  CG  MET A 230      -1.443  11.144  -8.488  1.00 22.20           C  
ATOM     42  SD  MET A 230      -0.602  12.143  -9.759  1.00 22.86           S  
ATOM     43  CE  MET A 230       0.406  13.240  -8.763  1.00 22.94           C  
ATOM     44  N   PRO A 231      -5.345  11.542  -9.934  1.00 24.32           N  
ATOM     45  CA  PRO A 231      -6.297  10.526 -10.369  1.00 24.34           C  
ATOM     46  C   PRO A 231      -5.629   9.435 -11.207  1.00 23.34           C  
ATOM     47  O   PRO A 231      -4.911   9.758 -12.165  1.00 22.75           O  
ATOM     48  CB  PRO A 231      -7.366  11.287 -11.168  1.00 26.27           C  
ATOM     49  CG  PRO A 231      -6.838  12.683 -11.343  1.00 27.52           C  
ATOM     50  CD  PRO A 231      -5.576  12.867 -10.535  1.00 25.40           C  
ATOM     51  N   VAL A 232      -5.896   8.178 -10.895  1.00 23.79           N  
ATOM     52  CA  VAL A 232      -5.290   7.051 -11.653  1.00 23.06           C  
ATOM     53  C   VAL A 232      -5.812   7.087 -13.095  1.00 22.89           C  
ATOM     54  O   VAL A 232      -5.092   6.643 -13.953  1.00 22.65           O  
ATOM     55  CB  VAL A 232      -5.538   5.673 -11.015  1.00 24.11           C  
ATOM     56  CG1 VAL A 232      -4.829   5.548  -9.692  1.00 24.85           C  
ATOM     57  CG2 VAL A 232      -7.014   5.353 -10.874  1.00 25.71           C  
ATOM     58  N   GLU A 233      -7.000   7.659 -13.355  1.00 24.07           N  
ATOM     59  CA  GLU A 233      -7.540   7.798 -14.725  1.00 26.55           C  
ATOM     60  C   GLU A 233      -6.572   8.598 -15.591  1.00 24.41           C  
ATOM     61  O   GLU A 233      -6.374   8.224 -16.739  1.00 23.21           O  
ATOM     62  CB  GLU A 233      -8.900   8.494 -14.689  1.00 29.75           C  
ATOM     63  CG  GLU A 233      -9.952   7.686 -13.988  1.00 34.54           C  
ATOM     64  CD  GLU A 233      -9.896   7.626 -12.462  1.00 37.05           C  
ATOM     65  OE1 GLU A 233      -9.217   8.482 -11.817  1.00 34.15           O  
ATOM     66  OE2 GLU A 233     -10.566   6.711 -11.913  1.00 45.51           O1-
ATOM     67  N   ARG A 234      -6.000   9.665 -15.060  1.00 22.98           N  
ATOM     68  CA  ARG A 234      -5.067  10.528 -15.825  1.00 23.28           C  
ATOM     69  C   ARG A 234      -3.733   9.787 -16.053  1.00 20.65           C  
ATOM     70  O   ARG A 234      -3.103   9.962 -17.080  1.00 21.32           O  
ATOM     71  CB  ARG A 234      -4.867  11.828 -15.073  1.00 25.66           C  
ATOM     72  CG  ARG A 234      -6.118  12.715 -15.073  1.00 30.16           C  
ATOM     73  CD  ARG A 234      -5.854  14.114 -14.543  1.00 36.91           C  
ATOM     74  NE  ARG A 234      -4.936  14.839 -15.419  1.00 43.78           N  
ATOM     75  CZ  ARG A 234      -4.265  15.961 -15.104  1.00 45.24           C  
ATOM     76  NH1 ARG A 234      -3.444  16.498 -15.991  1.00 51.18           N1+
ATOM     77  NH2 ARG A 234      -4.386  16.520 -13.915  1.00 47.37           N  
ATOM     78  N   ILE A 235      -3.309   8.978 -15.099  1.00 20.19           N  
ATOM     79  CA  ILE A 235      -2.051   8.219 -15.237  1.00 18.99           C  
ATOM     80  C   ILE A 235      -2.261   7.126 -16.292  1.00 18.85           C  
ATOM     81  O   ILE A 235      -1.396   6.970 -17.158  1.00 20.04           O  
ATOM     82  CB  ILE A 235      -1.600   7.726 -13.863  1.00 19.40           C  
ATOM     83  CG1 ILE A 235      -1.169   8.914 -12.987  1.00 19.78           C  
ATOM     84  CG2 ILE A 235      -0.500   6.677 -14.040  1.00 19.16           C  
ATOM     85  CD1 ILE A 235      -0.940   8.606 -11.504  1.00 21.76           C  
ATOM     86  N   LEU A 236      -3.391   6.440 -16.270  1.00 19.13           N  
ATOM     87  CA  LEU A 236      -3.695   5.482 -17.346  1.00 19.72           C  
ATOM     88  C   LEU A 236      -3.740   6.213 -18.699  1.00 20.63           C  
ATOM     89  O   LEU A 236      -3.216   5.666 -19.675  1.00 20.88           O  
ATOM     90  CB  LEU A 236      -4.995   4.729 -17.053  1.00 20.77           C  
ATOM     91  CG  LEU A 236      -5.439   3.788 -18.157  1.00 21.76           C  
ATOM     92  CD1 LEU A 236      -4.411   2.676 -18.411  1.00 21.60           C  
ATOM     93  CD2 LEU A 236      -6.783   3.210 -17.842  1.00 23.41           C  
ATOM     94  N   GLU A 237      -4.396   7.374 -18.778  1.00 21.02           N  
ATOM     95  CA  GLU A 237      -4.488   8.129 -20.041  1.00 23.44           C  
ATOM     96  C   GLU A 237      -3.094   8.454 -20.558  1.00 21.82           C  
ATOM     97  O   GLU A 237      -2.881   8.316 -21.783  1.00 21.77           O  
ATOM     98  CB  GLU A 237      -5.349   9.376 -19.870  1.00 26.78           C  
ATOM     99  CG  GLU A 237      -6.809   9.032 -19.840  1.00 32.10           C  
ATOM    100  CD  GLU A 237      -7.708  10.139 -19.322  1.00 39.60           C  
ATOM    101  OE1 GLU A 237      -7.175  11.256 -19.015  1.00 42.60           O  
ATOM    102  OE2 GLU A 237      -8.960   9.876 -19.190  1.00 45.36           O1-
ATOM    103  N   ALA A 238      -2.150   8.752 -19.669  1.00 20.65           N  
ATOM    104  CA  ALA A 238      -0.760   9.052 -20.065  1.00 19.93           C  
ATOM    105  C   ALA A 238      -0.138   7.806 -20.696  1.00 20.19           C  
ATOM    106  O   ALA A 238       0.499   7.914 -21.763  1.00 20.39           O  
ATOM    107  CB  ALA A 238       0.045   9.517 -18.899  1.00 19.28           C  
ATOM    108  N   GLU A 239      -0.279   6.662 -20.052  1.00 19.64           N  
ATOM    109  CA  GLU A 239       0.173   5.383 -20.637  1.00 19.89           C  
ATOM    110  C   GLU A 239      -0.472   5.167 -22.006  1.00 22.02           C  
ATOM    111  O   GLU A 239       0.246   4.782 -22.954  1.00 22.49           O  
ATOM    112  CB  GLU A 239      -0.124   4.205 -19.716  1.00 20.21           C  
ATOM    113  CG  GLU A 239       0.720   4.193 -18.474  1.00 19.54           C  
ATOM    114  CD  GLU A 239       2.197   3.953 -18.720  1.00 19.71           C  
ATOM    115  OE1 GLU A 239       2.520   3.125 -19.656  1.00 23.55           O  
ATOM    116  OE2 GLU A 239       3.033   4.605 -18.043  1.00 19.06           O1-
ATOM    117  N   LEU A 240      -1.782   5.230 -22.101  1.00 23.03           N  
ATOM    118  CA  LEU A 240      -2.474   4.877 -23.375  1.00 25.03           C  
ATOM    119  C   LEU A 240      -2.102   5.882 -24.464  1.00 26.81           C  
ATOM    120  O   LEU A 240      -2.030   5.469 -25.647  1.00 28.83           O  
ATOM    121  CB  LEU A 240      -3.972   4.842 -23.142  1.00 26.31           C  
ATOM    122  CG  LEU A 240      -4.466   3.698 -22.258  1.00 26.88           C  
ATOM    123  CD1 LEU A 240      -5.952   3.804 -22.002  1.00 28.78           C  
ATOM    124  CD2 LEU A 240      -4.115   2.353 -22.854  1.00 27.55           C  
ATOM    125  N   ALA A 241      -1.818   7.130 -24.108  1.00 26.39           N  
ATOM    126  CA  ALA A 241      -1.537   8.189 -25.110  1.00 29.49           C  
ATOM    127  C   ALA A 241      -0.220   7.868 -25.839  1.00 28.82           C  
ATOM    128  O   ALA A 241      -0.105   8.201 -27.029  1.00 31.46           O  
ATOM    129  CB  ALA A 241      -1.506   9.540 -24.464  1.00 29.81           C  
ATOM    130  N   VAL A 242       0.738   7.232 -25.190  1.00 26.82           N  
ATOM    131  CA  VAL A 242       2.122   7.116 -25.740  1.00 27.91           C  
ATOM    132  C   VAL A 242       2.439   5.684 -26.228  1.00 31.41           C  
ATOM    133  O   VAL A 242       3.538   5.504 -26.727  1.00 32.93           O  
ATOM    134  CB  VAL A 242       3.151   7.612 -24.707  1.00 26.97           C  
ATOM    135  CG1 VAL A 242       2.928   9.074 -24.375  1.00 27.43           C  
ATOM    136  CG2 VAL A 242       3.159   6.746 -23.454  1.00 26.73           C  
ATOM    137  N   GLU A 243       1.522   4.708 -26.108  1.00 34.67           N  
ATOM    138  CA  GLU A 243       1.682   3.301 -26.632  1.00 39.97           C  
ATOM    139  C   GLU A 243       2.062   3.246 -28.122  1.00 42.78           C  
ATOM    140  O   GLU A 243       1.403   3.852 -28.968  1.00 39.83           O  
ATOM    141  CB  GLU A 243       0.377   2.529 -26.529  1.00 39.14           C  
ATOM    142  CG  GLU A 243      -0.160   2.511 -25.157  1.00 43.10           C  
ATOM    143  CD  GLU A 243      -1.088   1.362 -24.868  1.00 49.02           C  
ATOM    144  OE1 GLU A 243      -1.945   1.064 -25.749  1.00 49.52           O  
ATOM    145  OE2 GLU A 243      -0.993   0.805 -23.737  1.00 48.58           O1-
ATOM    146  N   PRO A 244       3.055   2.410 -28.512  1.00 46.78           N  
ATOM    147  CA  PRO A 244       3.421   2.270 -29.921  1.00 50.41           C  
ATOM    148  C   PRO A 244       2.347   1.484 -30.693  1.00 56.86           C  
ATOM    149  O   PRO A 244       1.674   0.662 -30.097  1.00 56.87           O  
ATOM    150  CB  PRO A 244       4.788   1.554 -29.899  1.00 49.33           C  
ATOM    151  CG  PRO A 244       4.857   0.853 -28.537  1.00 47.24           C  
ATOM    152  CD  PRO A 244       3.914   1.615 -27.617  1.00 48.18           C  
ATOM    153  N   LYS A 245       2.189   1.784 -31.985  1.00 66.11           N  
ATOM    154  CA  LYS A 245       1.219   1.103 -32.897  1.00 71.06           C  
ATOM    155  C   LYS A 245       1.965   0.077 -33.755  1.00 71.27           C  
ATOM    156  O   LYS A 245       2.253   0.394 -34.933  1.00 78.26           O  
ATOM    157  CB  LYS A 245       0.495   2.136 -33.763  1.00 76.09           C  
ATOM    158  CG  LYS A 245      -0.335   3.146 -32.983  1.00 81.16           C  
ATOM    159  CD  LYS A 245      -0.953   4.224 -33.836  1.00 85.62           C  
ATOM    160  CE  LYS A 245      -1.869   5.132 -33.044  1.00 87.06           C  
ATOM    161  NZ  LYS A 245      -2.682   5.995 -33.931  1.00 90.58           N1+
ATOM    162  N   THR A 246       2.274  -1.099 -33.184  1.00 67.53           N  
ATOM    163  CA  THR A 246       2.963  -2.229 -33.875  1.00 64.69           C  
ATOM    164  C   THR A 246       1.974  -3.377 -34.124  1.00 64.81           C  
ATOM    165  O   THR A 246       1.544  -4.015 -33.138  1.00 60.00           O  
ATOM    166  CB  THR A 246       4.174  -2.743 -33.085  1.00 59.77           C  
ATOM    167  CG2 THR A 246       4.958  -3.785 -33.858  1.00 59.47           C  
ATOM    168  OG1 THR A 246       5.013  -1.632 -32.760  1.00 53.39           O  
ATOM    169  N   GLU A 247       1.709  -3.674 -35.400  1.00 67.09           N  
ATOM    170  CA  GLU A 247       0.748  -4.722 -35.843  1.00 70.82           C  
ATOM    171  C   GLU A 247       1.395  -6.113 -35.673  1.00 67.22           C  
ATOM    172  O   GLU A 247       0.734  -7.009 -35.075  1.00 71.64           O  
ATOM    173  CB  GLU A 247       0.291  -4.454 -37.287  1.00 73.95           C  
ATOM    174  CG  GLU A 247      -0.550  -3.178 -37.444  1.00 75.56           C  
ATOM    175  CD  GLU A 247      -1.276  -3.006 -38.785  1.00 78.65           C  
ATOM    176  OE1 GLU A 247      -0.597  -2.985 -39.839  1.00 79.21           O  
ATOM    177  OE2 GLU A 247      -2.523  -2.880 -38.774  1.00 78.24           O1-
ATOM    178  N   THR A 248       2.641  -6.284 -36.144  1.00 57.28           N  
ATOM    179  CA  THR A 248       3.367  -7.586 -36.170  1.00 51.85           C  
ATOM    180  C   THR A 248       4.880  -7.346 -35.950  1.00 45.01           C  
ATOM    181  O   THR A 248       5.524  -6.613 -36.772  1.00 43.20           O  
ATOM    182  CB  THR A 248       3.048  -8.350 -37.468  1.00 56.01           C  
ATOM    183  CG2 THR A 248       1.693  -9.033 -37.457  1.00 54.94           C  
ATOM    184  OG1 THR A 248       3.067  -7.400 -38.530  1.00 61.38           O  
ATOM    185  N   TYR A 249       5.449  -7.980 -34.920  1.00 36.69           N  
ATOM    186  CA  TYR A 249       6.891  -7.869 -34.565  1.00 33.85           C  
ATOM    187  C   TYR A 249       7.724  -8.705 -35.516  1.00 34.07           C  
ATOM    188  O   TYR A 249       7.224  -9.675 -36.091  1.00 34.71           O  
ATOM    189  CB  TYR A 249       7.113  -8.294 -33.121  1.00 31.21           C  
ATOM    190  CG  TYR A 249       6.657  -7.246 -32.166  1.00 31.08           C  
ATOM    191  CD1 TYR A 249       7.492  -6.221 -31.770  1.00 31.24           C  
ATOM    192  CD2 TYR A 249       5.354  -7.249 -31.697  1.00 34.19           C  
ATOM    193  CE1 TYR A 249       7.045  -5.228 -30.927  1.00 29.70           C  
ATOM    194  CE2 TYR A 249       4.880  -6.250 -30.874  1.00 33.42           C  
ATOM    195  CZ  TYR A 249       5.739  -5.250 -30.459  1.00 33.92           C  
ATOM    196  OH  TYR A 249       5.276  -4.281 -29.620  1.00 35.95           O  
ATOM    197  N   VAL A 250       8.960  -8.301 -35.721  1.00 31.96           N  
ATOM    198  CA  VAL A 250       9.948  -9.121 -36.469  1.00 31.71           C  
ATOM    199  C   VAL A 250      11.223  -9.132 -35.642  1.00 30.02           C  
ATOM    200  O   VAL A 250      11.472  -8.148 -34.910  1.00 24.83           O  
ATOM    201  CB  VAL A 250      10.209  -8.577 -37.888  1.00 34.74           C  
ATOM    202  CG1 VAL A 250       8.950  -8.626 -38.750  1.00 38.63           C  
ATOM    203  CG2 VAL A 250      10.782  -7.168 -37.859  1.00 34.89           C  
ATOM    204  N   GLU A 251      12.024 -10.176 -35.782  1.00 30.66           N  
ATOM    205  CA  GLU A 251      13.286 -10.256 -35.016  1.00 30.37           C  
ATOM    206  C   GLU A 251      14.197  -9.134 -35.532  1.00 33.62           C  
ATOM    207  O   GLU A 251      14.217  -8.900 -36.733  1.00 34.50           O  
ATOM    208  CB  GLU A 251      13.944 -11.622 -35.156  1.00 30.15           C  
ATOM    209  CG  GLU A 251      15.211 -11.733 -34.302  1.00 28.43           C  
ATOM    210  CD  GLU A 251      14.945 -11.817 -32.825  1.00 26.74           C  
ATOM    211  OE1 GLU A 251      15.910 -11.527 -31.990  1.00 21.77           O  
ATOM    212  OE2 GLU A 251      13.799 -12.198 -32.491  1.00 27.39           O1-
ATOM    213  N   ALA A 252      14.887  -8.472 -34.616  1.00 34.65           N  
ATOM    214  CA  ALA A 252      15.778  -7.309 -34.838  1.00 38.71           C  
ATOM    215  C   ALA A 252      16.729  -7.569 -36.021  1.00 42.13           C  
ATOM    216  O   ALA A 252      17.258  -8.697 -36.059  1.00 49.19           O  
ATOM    217  CB  ALA A 252      16.532  -7.053 -33.560  1.00 37.77           C  
ATOM    218  N   ASN A 262      22.614  -7.703 -37.604  1.00 55.15           N  
ATOM    219  CA  ASN A 262      24.007  -7.596 -37.092  1.00 53.67           C  
ATOM    220  C   ASN A 262      23.974  -7.590 -35.551  1.00 44.93           C  
ATOM    221  O   ASN A 262      24.376  -8.609 -34.946  1.00 47.07           O  
ATOM    222  CB  ASN A 262      24.739  -6.384 -37.687  1.00 56.43           C  
ATOM    223  N   ASP A 263      23.488  -6.517 -34.914  1.00 38.17           N  
ATOM    224  CA  ASP A 263      23.667  -6.322 -33.446  1.00 32.06           C  
ATOM    225  C   ASP A 263      22.342  -5.924 -32.792  1.00 27.18           C  
ATOM    226  O   ASP A 263      21.875  -4.783 -32.907  1.00 25.98           O  
ATOM    227  CB  ASP A 263      24.778  -5.291 -33.191  1.00 31.16           C  
ATOM    228  CG  ASP A 263      25.152  -5.108 -31.724  1.00 30.10           C  
ATOM    229  OD1 ASP A 263      24.814  -6.053 -30.878  1.00 25.88           O  
ATOM    230  OD2 ASP A 263      25.788  -3.991 -31.400  1.00 30.51           O1-
ATOM    231  N   PRO A 264      21.673  -6.799 -32.004  1.00 22.88           N  
ATOM    232  CA  PRO A 264      20.493  -6.401 -31.297  1.00 22.16           C  
ATOM    233  C   PRO A 264      20.752  -5.216 -30.366  1.00 20.24           C  
ATOM    234  O   PRO A 264      19.787  -4.480 -30.031  1.00 19.22           O  
ATOM    235  CB  PRO A 264      20.048  -7.592 -30.456  1.00 23.05           C  
ATOM    236  CG  PRO A 264      21.176  -8.562 -30.583  1.00 23.51           C  
ATOM    237  CD  PRO A 264      21.971  -8.228 -31.818  1.00 23.61           C  
ATOM    238  N   VAL A 265      21.979  -5.076 -29.853  1.00 19.58           N  
ATOM    239  CA  VAL A 265      22.272  -3.950 -28.941  1.00 19.35           C  
ATOM    240  C   VAL A 265      22.075  -2.634 -29.711  1.00 19.98           C  
ATOM    241  O   VAL A 265      21.530  -1.656 -29.135  1.00 18.83           O  
ATOM    242  CB  VAL A 265      23.673  -4.059 -28.338  1.00 21.05           C  
ATOM    243  CG1 VAL A 265      24.109  -2.716 -27.750  1.00 23.50           C  
ATOM    244  CG2 VAL A 265      23.706  -5.155 -27.294  1.00 21.48           C  
ATOM    245  N   THR A 266      22.444  -2.584 -30.963  1.00 19.33           N  
ATOM    246  CA  THR A 266      22.231  -1.374 -31.800  1.00 20.03           C  
ATOM    247  C   THR A 266      20.737  -1.122 -31.900  1.00 19.20           C  
ATOM    248  O   THR A 266      20.324   0.040 -31.697  1.00 18.17           O  
ATOM    249  CB  THR A 266      22.871  -1.508 -33.173  1.00 22.57           C  
ATOM    250  CG2 THR A 266      22.524  -0.349 -34.080  1.00 24.71           C  
ATOM    251  OG1 THR A 266      24.292  -1.602 -32.944  1.00 24.92           O  
ATOM    252  N   ASN A 267      19.922  -2.150 -32.134  1.00 18.54           N  
ATOM    253  CA  ASN A 267      18.453  -1.978 -32.230  1.00 18.38           C  
ATOM    254  C   ASN A 267      17.912  -1.476 -30.882  1.00 16.59           C  
ATOM    255  O   ASN A 267      16.981  -0.623 -30.844  1.00 15.76           O  
ATOM    256  CB  ASN A 267      17.769  -3.269 -32.647  1.00 19.65           C  
ATOM    257  CG  ASN A 267      18.239  -3.725 -34.001  1.00 21.71           C  
ATOM    258  ND2 ASN A 267      18.013  -2.926 -35.008  1.00 24.04           N  
ATOM    259  OD1 ASN A 267      18.928  -4.729 -34.099  1.00 28.99           O  
ATOM    260  N   ILE A 268      18.406  -1.988 -29.779  1.00 16.01           N  
ATOM    261  CA  ILE A 268      17.898  -1.593 -28.441  1.00 15.59           C  
ATOM    262  C   ILE A 268      18.241  -0.122 -28.209  1.00 16.34           C  
ATOM    263  O   ILE A 268      17.367   0.644 -27.756  1.00 14.86           O  
ATOM    264  CB  ILE A 268      18.488  -2.520 -27.350  1.00 16.11           C  
ATOM    265  CG1 ILE A 268      17.906  -3.922 -27.505  1.00 16.85           C  
ATOM    266  CG2 ILE A 268      18.214  -1.928 -25.980  1.00 16.52           C  
ATOM    267  CD1 ILE A 268      18.686  -4.989 -26.753  1.00 17.85           C  
ATOM    268  N   CYS A 269      19.448   0.291 -28.556  1.00 16.33           N  
ATOM    269  CA  CYS A 269      19.881   1.699 -28.380  1.00 16.31           C  
ATOM    270  C   CYS A 269      19.072   2.625 -29.299  1.00 16.27           C  
ATOM    271  O   CYS A 269      18.670   3.740 -28.833  1.00 16.72           O  
ATOM    272  CB  CYS A 269      21.351   1.851 -28.636  1.00 16.73           C  
ATOM    273  SG  CYS A 269      22.395   1.165 -27.320  1.00 19.35           S  
ATOM    274  N   GLN A 270      18.723   2.194 -30.507  1.00 16.06           N  
ATOM    275  CA  GLN A 270      17.895   3.028 -31.436  1.00 17.53           C  
ATOM    276  C   GLN A 270      16.505   3.180 -30.833  1.00 17.25           C  
ATOM    277  O   GLN A 270      15.930   4.305 -30.842  1.00 16.82           O  
ATOM    278  CB  GLN A 270      17.825   2.370 -32.798  1.00 20.82           C  
ATOM    279  CG  GLN A 270      19.120   2.474 -33.580  1.00 25.11           C  
ATOM    280  CD  GLN A 270      19.118   1.685 -34.865  1.00 29.45           C  
ATOM    281  NE2 GLN A 270      19.844   2.200 -35.849  1.00 34.75           N  
ATOM    282  OE1 GLN A 270      18.534   0.593 -34.961  1.00 32.87           O  
ATOM    283  N   ALA A 271      15.957   2.114 -30.253  1.00 15.36           N  
ATOM    284  CA  ALA A 271      14.624   2.153 -29.646  1.00 15.11           C  
ATOM    285  C   ALA A 271      14.647   3.046 -28.410  1.00 14.87           C  
ATOM    286  O   ALA A 271      13.687   3.809 -28.199  1.00 15.58           O  
ATOM    287  CB  ALA A 271      14.168   0.760 -29.312  1.00 15.06           C  
ATOM    288  N   ALA A 272      15.728   2.997 -27.631  1.00 14.16           N  
ATOM    289  CA  ALA A 272      15.838   3.827 -26.416  1.00 13.60           C  
ATOM    290  C   ALA A 272      15.835   5.301 -26.819  1.00 14.54           C  
ATOM    291  O   ALA A 272      15.126   6.098 -26.187  1.00 15.35           O  
ATOM    292  CB  ALA A 272      17.088   3.530 -25.634  1.00 13.62           C  
ATOM    293  N   ASP A 273      16.568   5.654 -27.848  1.00 14.62           N  
ATOM    294  CA  ASP A 273      16.630   7.064 -28.309  1.00 14.96           C  
ATOM    295  C   ASP A 273      15.236   7.508 -28.753  1.00 14.83           C  
ATOM    296  O   ASP A 273      14.758   8.576 -28.304  1.00 15.14           O  
ATOM    297  CB  ASP A 273      17.641   7.223 -29.421  1.00 16.17           C  
ATOM    298  CG  ASP A 273      17.836   8.683 -29.800  1.00 17.91           C  
ATOM    299  OD1 ASP A 273      18.579   9.373 -29.076  1.00 17.41           O  
ATOM    300  OD2 ASP A 273      17.205   9.121 -30.786  1.00 19.03           O1-
ATOM    301  N   LYS A 274      14.559   6.712 -29.524  1.00 15.55           N  
ATOM    302  CA  LYS A 274      13.191   7.003 -29.991  1.00 16.42           C  
ATOM    303  C   LYS A 274      12.284   7.218 -28.773  1.00 15.66           C  
ATOM    304  O   LYS A 274      11.503   8.172 -28.712  1.00 16.49           O  
ATOM    305  CB  LYS A 274      12.671   5.841 -30.831  1.00 18.66           C  
ATOM    306  CG  LYS A 274      11.196   5.902 -31.251  1.00 22.83           C  
ATOM    307  CD  LYS A 274      10.738   4.559 -31.821  1.00 26.02           C  
ATOM    308  CE  LYS A 274       9.287   4.504 -32.254  1.00 30.30           C  
ATOM    309  NZ  LYS A 274       9.035   5.357 -33.431  1.00 34.81           N1+
ATOM    310  N   GLN A 275      12.361   6.343 -27.804  1.00 14.67           N  
ATOM    311  CA  GLN A 275      11.430   6.358 -26.695  1.00 14.63           C  
ATOM    312  C   GLN A 275      11.758   7.475 -25.704  1.00 14.24           C  
ATOM    313  O   GLN A 275      10.867   7.806 -24.890  1.00 15.72           O  
ATOM    314  CB  GLN A 275      11.344   5.004 -26.005  1.00 14.98           C  
ATOM    315  CG  GLN A 275      10.660   3.947 -26.847  1.00 16.06           C  
ATOM    316  CD  GLN A 275       9.310   4.397 -27.330  1.00 18.16           C  
ATOM    317  NE2 GLN A 275       8.335   4.303 -26.432  1.00 20.38           N  
ATOM    318  OE1 GLN A 275       9.167   4.845 -28.462  1.00 21.63           O  
ATOM    319  N   LEU A 276      12.942   8.073 -25.734  1.00 14.31           N  
ATOM    320  CA  LEU A 276      13.197   9.228 -24.846  1.00 14.18           C  
ATOM    321  C   LEU A 276      12.321  10.402 -25.269  1.00 14.61           C  
ATOM    322  O   LEU A 276      11.830  11.156 -24.411  1.00 14.31           O  
ATOM    323  CB  LEU A 276      14.675   9.585 -24.886  1.00 14.73           C  
ATOM    324  CG  LEU A 276      15.586   8.693 -24.052  1.00 14.27           C  
ATOM    325  CD1 LEU A 276      17.038   8.969 -24.372  1.00 15.28           C  
ATOM    326  CD2 LEU A 276      15.311   8.895 -22.560  1.00 15.01           C  
ATOM    327  N   PHE A 277      12.105  10.585 -26.550  1.00 14.44           N  
ATOM    328  CA  PHE A 277      11.185  11.649 -27.017  1.00 15.83           C  
ATOM    329  C   PHE A 277       9.776  11.388 -26.499  1.00 16.99           C  
ATOM    330  O   PHE A 277       9.121  12.310 -25.992  1.00 18.32           O  
ATOM    331  CB  PHE A 277      11.199  11.758 -28.529  1.00 16.40           C  
ATOM    332  CG  PHE A 277      12.516  12.219 -29.075  1.00 16.93           C  
ATOM    333  CD1 PHE A 277      12.759  13.567 -29.281  1.00 17.33           C  
ATOM    334  CD2 PHE A 277      13.486  11.309 -29.449  1.00 16.89           C  
ATOM    335  CE1 PHE A 277      13.979  13.994 -29.783  1.00 17.62           C  
ATOM    336  CE2 PHE A 277      14.724  11.736 -29.903  1.00 17.58           C  
ATOM    337  CZ  PHE A 277      14.963  13.080 -30.073  1.00 18.09           C  
ATOM    338  N   THR A 278       9.318  10.161 -26.589  1.00 16.88           N  
ATOM    339  CA  THR A 278       7.989   9.763 -26.131  1.00 18.32           C  
ATOM    340  C   THR A 278       7.922   9.900 -24.611  1.00 16.59           C  
ATOM    341  O   THR A 278       6.893  10.304 -24.077  1.00 17.87           O  
ATOM    342  CB  THR A 278       7.701   8.346 -26.633  1.00 19.87           C  
ATOM    343  CG2 THR A 278       6.334   7.862 -26.201  1.00 22.57           C  
ATOM    344  OG1 THR A 278       7.755   8.380 -28.065  1.00 24.41           O  
ATOM    345  N   LEU A 279       9.011   9.623 -23.895  1.00 15.60           N  
ATOM    346  CA  LEU A 279       9.011   9.714 -22.415  1.00 14.84           C  
ATOM    347  C   LEU A 279       8.704  11.130 -21.962  1.00 15.65           C  
ATOM    348  O   LEU A 279       8.006  11.340 -20.984  1.00 15.53           O  
ATOM    349  CB  LEU A 279      10.364   9.256 -21.898  1.00 15.21           C  
ATOM    350  CG  LEU A 279      10.433   9.228 -20.400  1.00 15.16           C  
ATOM    351  CD1 LEU A 279       9.503   8.198 -19.833  1.00 16.28           C  
ATOM    352  CD2 LEU A 279      11.866   8.945 -19.955  1.00 15.38           C  
ATOM    353  N   VAL A 280       9.245  12.126 -22.641  1.00 15.89           N  
ATOM    354  CA  VAL A 280       8.991  13.532 -22.265  1.00 17.08           C  
ATOM    355  C   VAL A 280       7.495  13.813 -22.425  1.00 17.58           C  
ATOM    356  O   VAL A 280       6.899  14.472 -21.531  1.00 17.33           O  
ATOM    357  CB  VAL A 280       9.837  14.506 -23.092  1.00 18.32           C  
ATOM    358  CG1 VAL A 280       9.455  15.969 -22.806  1.00 20.47           C  
ATOM    359  CG2 VAL A 280      11.296  14.298 -22.888  1.00 17.55           C  
ATOM    360  N   GLU A 281       6.872  13.317 -23.494  1.00 17.98           N  
ATOM    361  CA  GLU A 281       5.429  13.516 -23.711  1.00 19.97           C  
ATOM    362  C   GLU A 281       4.625  12.806 -22.612  1.00 19.48           C  
ATOM    363  O   GLU A 281       3.627  13.384 -22.137  1.00 20.99           O  
ATOM    364  CB  GLU A 281       5.055  13.049 -25.105  1.00 22.94           C  
ATOM    365  CG  GLU A 281       5.650  13.955 -26.169  1.00 26.79           C  
ATOM    366  CD  GLU A 281       5.402  15.466 -25.984  1.00 34.41           C  
ATOM    367  OE1 GLU A 281       4.215  15.872 -25.876  1.00 35.95           O  
ATOM    368  OE2 GLU A 281       6.421  16.238 -25.834  1.00 39.14           O1-
ATOM    369  N   TRP A 282       5.033  11.618 -22.233  1.00 16.84           N  
ATOM    370  CA  TRP A 282       4.387  10.867 -21.143  1.00 16.71           C  
ATOM    371  C   TRP A 282       4.446  11.698 -19.871  1.00 16.68           C  
ATOM    372  O   TRP A 282       3.409  11.863 -19.184  1.00 16.36           O  
ATOM    373  CB  TRP A 282       5.062   9.529 -20.939  1.00 15.65           C  
ATOM    374  CG  TRP A 282       4.568   8.799 -19.743  1.00 15.52           C  
ATOM    375  CD1 TRP A 282       3.457   8.017 -19.637  1.00 16.59           C  
ATOM    376  CD2 TRP A 282       5.220   8.753 -18.479  1.00 14.41           C  
ATOM    377  CE2 TRP A 282       4.420   7.971 -17.620  1.00 14.64           C  
ATOM    378  CE3 TRP A 282       6.396   9.318 -17.977  1.00 14.74           C  
ATOM    379  NE1 TRP A 282       3.349   7.532 -18.356  1.00 16.58           N  
ATOM    380  CZ2 TRP A 282       4.794   7.727 -16.300  1.00 14.97           C  
ATOM    381  CZ3 TRP A 282       6.747   9.066 -16.672  1.00 14.79           C  
ATOM    382  CH2 TRP A 282       5.927   8.325 -15.839  1.00 14.64           C  
ATOM    383  N   ALA A 283       5.630  12.189 -19.523  1.00 15.48           N  
ATOM    384  CA  ALA A 283       5.808  12.883 -18.238  1.00 15.98           C  
ATOM    385  C   ALA A 283       4.949  14.154 -18.173  1.00 17.22           C  
ATOM    386  O   ALA A 283       4.335  14.426 -17.122  1.00 17.62           O  
ATOM    387  CB  ALA A 283       7.273  13.185 -17.989  1.00 15.37           C  
ATOM    388  N   LYS A 284       4.836  14.871 -19.273  1.00 18.08           N  
ATOM    389  CA  LYS A 284       3.967  16.080 -19.340  1.00 19.87           C  
ATOM    390  C   LYS A 284       2.525  15.722 -19.024  1.00 19.96           C  
ATOM    391  O   LYS A 284       1.778  16.616 -18.620  1.00 21.02           O  
ATOM    392  CB  LYS A 284       4.039  16.706 -20.705  1.00 21.84           C  
ATOM    393  CG  LYS A 284       5.328  17.372 -20.991  1.00 23.85           C  
ATOM    394  CD  LYS A 284       5.257  17.976 -22.392  1.00 28.35           C  
ATOM    395  CE  LYS A 284       6.443  18.841 -22.647  1.00 30.63           C  
ATOM    396  NZ  LYS A 284       6.259  19.673 -23.837  1.00 32.48           N1+
ATOM    397  N   ARG A 285       2.110  14.503 -19.301  1.00 19.63           N  
ATOM    398  CA  ARG A 285       0.717  14.077 -19.087  1.00 20.00           C  
ATOM    399  C   ARG A 285       0.504  13.563 -17.658  1.00 19.65           C  
ATOM    400  O   ARG A 285      -0.650  13.262 -17.311  1.00 21.26           O  
ATOM    401  CB  ARG A 285       0.352  13.013 -20.086  1.00 20.71           C  
ATOM    402  CG  ARG A 285       0.242  13.571 -21.492  1.00 23.26           C  
ATOM    403  CD  ARG A 285       0.111  12.476 -22.513  1.00 26.50           C  
ATOM    404  NE  ARG A 285      -0.029  12.981 -23.879  1.00 31.65           N  
ATOM    405  CZ  ARG A 285      -1.154  13.073 -24.523  1.00 33.52           C  
ATOM    406  NH1 ARG A 285      -2.302  12.791 -23.922  1.00 34.57           N1+
ATOM    407  NH2 ARG A 285      -1.133  13.483 -25.776  1.00 36.37           N  
ATOM    408  N   ILE A 286       1.545  13.427 -16.865  1.00 18.90           N  
ATOM    409  CA  ILE A 286       1.365  12.992 -15.464  1.00 18.46           C  
ATOM    410  C   ILE A 286       0.978  14.219 -14.640  1.00 19.28           C  
ATOM    411  O   ILE A 286       1.652  15.253 -14.666  1.00 20.34           O  
ATOM    412  CB  ILE A 286       2.625  12.318 -14.915  1.00 17.43           C  
ATOM    413  CG1 ILE A 286       2.992  11.047 -15.696  1.00 17.04           C  
ATOM    414  CG2 ILE A 286       2.496  12.010 -13.422  1.00 17.69           C  
ATOM    415  CD1 ILE A 286       1.977   9.950 -15.648  1.00 17.81           C  
ATOM    416  N   PRO A 287      -0.114  14.152 -13.866  1.00 19.34           N  
ATOM    417  CA  PRO A 287      -0.587  15.325 -13.135  1.00 20.48           C  
ATOM    418  C   PRO A 287       0.513  15.991 -12.332  1.00 20.41           C  
ATOM    419  O   PRO A 287       1.254  15.288 -11.622  1.00 19.62           O  
ATOM    420  CB  PRO A 287      -1.700  14.769 -12.235  1.00 19.68           C  
ATOM    421  CG  PRO A 287      -2.250  13.637 -13.045  1.00 19.84           C  
ATOM    422  CD  PRO A 287      -1.042  13.018 -13.731  1.00 19.21           C  
ATOM    423  N   HIS A 288       0.619  17.310 -12.502  1.00 21.15           N  
ATOM    424  CA  HIS A 288       1.465  18.225 -11.713  1.00 22.29           C  
ATOM    425  C   HIS A 288       2.920  18.222 -12.164  1.00 21.10           C  
ATOM    426  O   HIS A 288       3.678  19.111 -11.730  1.00 22.22           O  
ATOM    427  CB  HIS A 288       1.344  17.907 -10.247  1.00 23.25           C  
ATOM    428  CG  HIS A 288      -0.045  17.934  -9.737  1.00 25.04           C  
ATOM    429  CD2 HIS A 288      -0.854  16.944  -9.286  1.00 25.76           C  
ATOM    430  ND1 HIS A 288      -0.815  19.084  -9.778  1.00 28.18           N  
ATOM    431  CE1 HIS A 288      -2.010  18.814  -9.296  1.00 29.47           C  
ATOM    432  NE2 HIS A 288      -2.060  17.532  -8.967  1.00 29.48           N  
ATOM    433  N   PHE A 289       3.360  17.293 -13.016  1.00 19.13           N  
ATOM    434  CA  PHE A 289       4.777  17.263 -13.395  1.00 19.07           C  
ATOM    435  C   PHE A 289       5.173  18.563 -14.099  1.00 20.31           C  
ATOM    436  O   PHE A 289       6.179  19.169 -13.744  1.00 20.00           O  
ATOM    437  CB  PHE A 289       5.072  16.066 -14.294  1.00 17.75           C  
ATOM    438  CG  PHE A 289       6.484  16.039 -14.799  1.00 17.19           C  
ATOM    439  CD1 PHE A 289       7.507  15.534 -14.005  1.00 16.85           C  
ATOM    440  CD2 PHE A 289       6.815  16.597 -16.038  1.00 17.61           C  
ATOM    441  CE1 PHE A 289       8.828  15.545 -14.454  1.00 17.74           C  
ATOM    442  CE2 PHE A 289       8.132  16.601 -16.474  1.00 18.21           C  
ATOM    443  CZ  PHE A 289       9.125  16.032 -15.703  1.00 17.99           C  
ATOM    444  N   SER A 290       4.335  19.037 -15.023  1.00 21.62           N  
ATOM    445  CA  SER A 290       4.622  20.212 -15.880  1.00 23.73           C  
ATOM    446  C   SER A 290       4.623  21.501 -15.041  1.00 26.02           C  
ATOM    447  O   SER A 290       5.107  22.528 -15.556  1.00 25.32           O  
ATOM    448  CB  SER A 290       3.613  20.307 -16.991  1.00 25.29           C  
ATOM    449  OG  SER A 290       3.861  19.292 -17.961  1.00 26.80           O  
ATOM    450  N   GLU A 291       4.071  21.455 -13.819  1.00 25.29           N  
ATOM    451  CA  GLU A 291       3.963  22.598 -12.866  0.50 27.42           C  
ATOM    453  C   GLU A 291       5.238  22.699 -12.020  1.00 26.64           C  
ATOM    454  O   GLU A 291       5.439  23.752 -11.376  1.00 28.92           O  
ATOM    455  CB  GLU A 291       2.728  22.420 -11.981  0.50 28.68           C  
ATOM    457  CG  GLU A 291       1.432  22.386 -12.788  0.50 30.27           C  
ATOM    459  CD  GLU A 291       0.135  22.103 -12.044  0.50 31.83           C  
ATOM    461  OE1 GLU A 291       0.169  21.633 -10.876  0.50 31.60           O  
ATOM    463  OE2 GLU A 291      -0.911  22.330 -12.646  0.50 33.58           O1-
ATOM    465  N   LEU A 292       6.070  21.655 -12.011  1.00 23.85           N  
ATOM    466  CA  LEU A 292       7.371  21.768 -11.345  1.00 23.64           C  
ATOM    467  C   LEU A 292       8.235  22.781 -12.096  1.00 23.59           C  
ATOM    468  O   LEU A 292       8.091  22.990 -13.308  1.00 25.10           O  
ATOM    469  CB  LEU A 292       8.048  20.406 -11.313  1.00 22.45           C  
ATOM    470  CG  LEU A 292       7.341  19.328 -10.504  1.00 22.98           C  
ATOM    471  CD1 LEU A 292       7.967  17.995 -10.777  1.00 21.41           C  
ATOM    472  CD2 LEU A 292       7.389  19.652  -9.016  1.00 25.06           C  
ATOM    473  N   PRO A 293       9.241  23.371 -11.426  1.00 24.00           N  
ATOM    474  CA  PRO A 293      10.234  24.179 -12.100  1.00 24.95           C  
ATOM    475  C   PRO A 293      10.903  23.392 -13.218  1.00 23.93           C  
ATOM    476  O   PRO A 293      11.156  22.184 -13.054  1.00 22.35           O  
ATOM    477  CB  PRO A 293      11.241  24.523 -10.993  1.00 25.93           C  
ATOM    478  CG  PRO A 293      10.410  24.446  -9.725  1.00 25.77           C  
ATOM    479  CD  PRO A 293       9.448  23.306  -9.980  1.00 24.79           C  
ATOM    480  N   LEU A 294      11.184  24.047 -14.325  1.00 24.71           N  
ATOM    481  CA  LEU A 294      11.821  23.399 -15.473  1.00 23.99           C  
ATOM    482  C   LEU A 294      13.090  22.659 -15.010  1.00 23.11           C  
ATOM    483  O   LEU A 294      13.308  21.523 -15.475  1.00 21.84           O  
ATOM    484  CB  LEU A 294      12.155  24.458 -16.535  1.00 26.36           C  
ATOM    485  CG  LEU A 294      12.907  23.935 -17.757  1.00 28.45           C  
ATOM    486  CD1 LEU A 294      12.088  22.863 -18.453  1.00 29.60           C  
ATOM    487  CD2 LEU A 294      13.275  25.069 -18.719  1.00 30.54           C  
ATOM    488  N   ASP A 295      13.948  23.280 -14.184  1.00 24.46           N  
ATOM    489  CA  ASP A 295      15.224  22.632 -13.785  1.00 24.32           C  
ATOM    490  C   ASP A 295      14.913  21.310 -13.030  1.00 21.16           C  
ATOM    491  O   ASP A 295      15.683  20.360 -13.150  1.00 20.91           O  
ATOM    492  CB  ASP A 295      16.101  23.534 -12.919  1.00 27.61           C  
ATOM    493  CG  ASP A 295      16.708  24.709 -13.659  1.00 31.98           C  
ATOM    494  OD1 ASP A 295      16.693  24.675 -14.867  1.00 36.47           O  
ATOM    495  OD2 ASP A 295      17.196  25.635 -12.986  1.00 36.39           O1-
ATOM    496  N   ASP A 296      13.817  21.264 -12.285  1.00 20.37           N  
ATOM    497  CA  ASP A 296      13.453  20.037 -11.520  1.00 20.01           C  
ATOM    498  C   ASP A 296      12.851  18.977 -12.474  1.00 18.61           C  
ATOM    499  O   ASP A 296      13.131  17.804 -12.312  1.00 17.41           O  
ATOM    500  CB  ASP A 296      12.489  20.392 -10.400  1.00 21.17           C  
ATOM    501  CG  ASP A 296      13.170  21.135  -9.249  1.00 24.16           C  
ATOM    502  OD1 ASP A 296      14.407  21.116  -9.149  1.00 23.64           O  
ATOM    503  OD2 ASP A 296      12.447  21.835  -8.540  1.00 31.20           O1-
ATOM    504  N   GLN A 297      12.084  19.379 -13.482  1.00 18.96           N  
ATOM    505  CA  GLN A 297      11.610  18.453 -14.538  1.00 17.80           C  
ATOM    506  C   GLN A 297      12.812  17.781 -15.195  1.00 17.28           C  
ATOM    507  O   GLN A 297      12.798  16.563 -15.417  1.00 16.42           O  
ATOM    508  CB  GLN A 297      10.777  19.196 -15.588  1.00 18.89           C  
ATOM    509  CG  GLN A 297       9.461  19.768 -15.026  1.00 20.67           C  
ATOM    510  CD  GLN A 297       8.618  20.468 -16.067  1.00 21.62           C  
ATOM    511  NE2 GLN A 297       8.074  21.626 -15.706  1.00 23.82           N  
ATOM    512  OE1 GLN A 297       8.522  20.019 -17.213  1.00 23.65           O  
ATOM    513  N   VAL A 298      13.824  18.575 -15.518  1.00 18.29           N  
ATOM    514  CA  VAL A 298      15.047  18.058 -16.135  1.00 17.38           C  
ATOM    515  C   VAL A 298      15.706  17.056 -15.176  1.00 16.98           C  
ATOM    516  O   VAL A 298      16.088  15.957 -15.618  1.00 16.81           O  
ATOM    517  CB  VAL A 298      15.986  19.216 -16.521  1.00 18.86           C  
ATOM    518  CG1 VAL A 298      17.359  18.694 -16.904  1.00 19.80           C  
ATOM    519  CG2 VAL A 298      15.358  20.030 -17.641  1.00 19.80           C  
ATOM    520  N   ILE A 299      15.855  17.409 -13.912  1.00 17.37           N  
ATOM    521  CA  ILE A 299      16.566  16.509 -12.959  1.00 17.43           C  
ATOM    522  C   ILE A 299      15.770  15.195 -12.852  1.00 15.63           C  
ATOM    523  O   ILE A 299      16.387  14.125 -12.843  1.00 15.92           O  
ATOM    524  CB  ILE A 299      16.710  17.198 -11.598  1.00 18.21           C  
ATOM    525  CG1 ILE A 299      17.796  18.281 -11.645  1.00 20.21           C  
ATOM    526  CG2 ILE A 299      16.947  16.175 -10.478  1.00 18.87           C  
ATOM    527  CD1 ILE A 299      17.781  19.220 -10.481  1.00 22.00           C  
ATOM    528  N   LEU A 300      14.464  15.258 -12.767  1.00 16.35           N  
ATOM    529  CA  LEU A 300      13.672  14.010 -12.573  1.00 15.24           C  
ATOM    530  C   LEU A 300      13.764  13.115 -13.800  1.00 14.57           C  
ATOM    531  O   LEU A 300      13.906  11.894 -13.631  1.00 14.76           O  
ATOM    532  CB  LEU A 300      12.231  14.341 -12.257  1.00 15.28           C  
ATOM    533  CG  LEU A 300      12.002  15.008 -10.909  1.00 15.89           C  
ATOM    534  CD1 LEU A 300      10.497  15.256 -10.726  1.00 17.66           C  
ATOM    535  CD2 LEU A 300      12.573  14.164  -9.750  1.00 15.87           C  
ATOM    536  N   LEU A 301      13.714  13.674 -14.985  1.00 14.72           N  
ATOM    537  CA  LEU A 301      13.805  12.825 -16.208  1.00 14.62           C  
ATOM    538  C   LEU A 301      15.220  12.323 -16.384  1.00 14.69           C  
ATOM    539  O   LEU A 301      15.365  11.156 -16.756  1.00 14.44           O  
ATOM    540  CB  LEU A 301      13.284  13.600 -17.403  1.00 16.41           C  
ATOM    541  CG  LEU A 301      11.758  13.636 -17.469  1.00 17.58           C  
ATOM    542  CD1 LEU A 301      11.307  14.743 -18.391  1.00 19.81           C  
ATOM    543  CD2 LEU A 301      11.223  12.304 -17.868  1.00 18.40           C  
ATOM    544  N   ARG A 302      16.239  13.120 -16.076  1.00 14.67           N  
ATOM    545  CA  ARG A 302      17.616  12.581 -16.192  1.00 16.18           C  
ATOM    546  C   ARG A 302      17.832  11.472 -15.158  1.00 15.71           C  
ATOM    547  O   ARG A 302      18.566  10.477 -15.478  1.00 17.07           O  
ATOM    548  CB  ARG A 302      18.619  13.711 -16.082  1.00 17.77           C  
ATOM    549  CG  ARG A 302      18.601  14.631 -17.292  1.00 20.26           C  
ATOM    550  CD  ARG A 302      19.715  15.663 -17.305  1.00 23.20           C  
ATOM    551  NE  ARG A 302      21.013  15.071 -16.962  1.00 25.72           N  
ATOM    552  CZ  ARG A 302      21.843  14.537 -17.869  1.00 25.23           C  
ATOM    553  NH1 ARG A 302      21.538  14.549 -19.160  1.00 27.61           N1+
ATOM    554  NH2 ARG A 302      22.975  14.026 -17.476  1.00 27.86           N  
ATOM    555  N   ALA A 303      17.241  11.568 -13.994  1.00 14.74           N  
ATOM    556  CA  ALA A 303      17.450  10.570 -12.938  1.00 14.87           C  
ATOM    557  C   ALA A 303      16.678   9.287 -13.271  1.00 15.36           C  
ATOM    558  O   ALA A 303      17.119   8.198 -12.824  1.00 17.48           O  
ATOM    559  CB  ALA A 303      17.008  11.103 -11.624  1.00 15.90           C  
ATOM    560  N   GLY A 304      15.531   9.404 -13.906  1.00 14.35           N  
ATOM    561  CA  GLY A 304      14.571   8.291 -14.014  1.00 13.04           C  
ATOM    562  C   GLY A 304      14.490   7.602 -15.352  1.00 12.36           C  
ATOM    563  O   GLY A 304      13.843   6.562 -15.411  1.00 12.36           O  
ATOM    564  N   TRP A 305      15.006   8.195 -16.419  1.00 12.57           N  
ATOM    565  CA  TRP A 305      14.649   7.738 -17.780  1.00 13.13           C  
ATOM    566  C   TRP A 305      14.905   6.255 -17.975  1.00 12.09           C  
ATOM    567  O   TRP A 305      14.100   5.596 -18.621  1.00 12.82           O  
ATOM    568  CB  TRP A 305      15.334   8.578 -18.847  1.00 14.26           C  
ATOM    569  CG  TRP A 305      16.829   8.407 -18.876  1.00 14.61           C  
ATOM    570  CD1 TRP A 305      17.736   9.197 -18.242  1.00 16.33           C  
ATOM    571  CD2 TRP A 305      17.590   7.447 -19.636  1.00 15.18           C  
ATOM    572  CE2 TRP A 305      18.937   7.666 -19.295  1.00 16.23           C  
ATOM    573  CE3 TRP A 305      17.266   6.389 -20.487  1.00 15.51           C  
ATOM    574  NE1 TRP A 305      18.995   8.689 -18.417  1.00 18.04           N  
ATOM    575  CZ2 TRP A 305      19.957   6.870 -19.813  1.00 17.94           C  
ATOM    576  CZ3 TRP A 305      18.295   5.591 -20.981  1.00 16.79           C  
ATOM    577  CH2 TRP A 305      19.599   5.870 -20.656  1.00 16.66           C  
ATOM    578  N   ASN A 306      16.007   5.760 -17.465  0.50 12.27           N  
ATOM    580  CA  ASN A 306      16.432   4.394 -17.765  0.50 12.40           C  
ATOM    582  C   ASN A 306      15.450   3.415 -17.105  0.50 11.83           C  
ATOM    584  O   ASN A 306      14.887   2.535 -17.783  0.50 12.63           O  
ATOM    586  CB  ASN A 306      17.878   4.242 -17.322  0.50 13.15           C  
ATOM    588  CG  ASN A 306      18.457   2.938 -17.753  0.50 15.26           C  
ATOM    590  ND2 ASN A 306      19.219   2.348 -16.853  0.50 15.21           N  
ATOM    592  OD1 ASN A 306      18.230   2.499 -18.879  0.50 16.17           O  
ATOM    594  N   GLU A 307      15.142   3.618 -15.838  1.00 11.81           N  
ATOM    595  CA  GLU A 307      14.121   2.786 -15.156  0.50 11.91           C  
ATOM    597  C   GLU A 307      12.756   2.960 -15.842  1.00 11.82           C  
ATOM    598  O   GLU A 307      12.004   1.983 -15.964  1.00 11.71           O  
ATOM    599  CB  GLU A 307      14.021   3.149 -13.685  0.50 12.33           C  
ATOM    601  CG  GLU A 307      15.221   2.693 -12.877  0.50 13.08           C  
ATOM    603  CD  GLU A 307      15.037   3.031 -11.405  0.50 15.65           C  
ATOM    605  OE1 GLU A 307      13.909   2.973 -10.951  0.50 18.68           O  
ATOM    607  OE2 GLU A 307      16.039   3.324 -10.738  0.50 17.87           O1-
ATOM    609  N   LEU A 308      12.394   4.185 -16.225  1.00 11.73           N  
ATOM    610  CA  LEU A 308      11.086   4.409 -16.876  1.00 12.22           C  
ATOM    611  C   LEU A 308      10.996   3.623 -18.171  1.00 12.25           C  
ATOM    612  O   LEU A 308       9.926   3.036 -18.454  1.00 12.76           O  
ATOM    613  CB  LEU A 308      10.881   5.919 -17.074  1.00 12.57           C  
ATOM    614  CG  LEU A 308      10.677   6.693 -15.755  1.00 12.90           C  
ATOM    615  CD1 LEU A 308      10.851   8.175 -15.976  1.00 14.08           C  
ATOM    616  CD2 LEU A 308       9.334   6.393 -15.093  1.00 13.33           C  
ATOM    617  N   LEU A 309      12.050   3.629 -18.963  1.00 12.31           N  
ATOM    618  CA  LEU A 309      12.008   2.914 -20.253  1.00 12.77           C  
ATOM    619  C   LEU A 309      12.004   1.402 -20.008  1.00 12.84           C  
ATOM    620  O   LEU A 309      11.300   0.658 -20.752  1.00 13.17           O  
ATOM    621  CB  LEU A 309      13.184   3.305 -21.150  1.00 14.44           C  
ATOM    622  CG  LEU A 309      13.222   4.727 -21.687  1.00 16.04           C  
ATOM    623  CD1 LEU A 309      14.322   4.876 -22.728  1.00 17.28           C  
ATOM    624  CD2 LEU A 309      11.934   5.196 -22.170  1.00 17.81           C  
ATOM    625  N   ILE A 310      12.801   0.923 -19.062  1.00 12.23           N  
ATOM    626  CA  ILE A 310      12.858  -0.526 -18.768  1.00 12.05           C  
ATOM    627  C   ILE A 310      11.500  -1.038 -18.271  1.00 11.73           C  
ATOM    628  O   ILE A 310      11.020  -2.095 -18.717  1.00 12.23           O  
ATOM    629  CB  ILE A 310      13.996  -0.807 -17.777  1.00 11.91           C  
ATOM    630  CG1 ILE A 310      15.337  -0.540 -18.431  1.00 12.43           C  
ATOM    631  CG2 ILE A 310      13.900  -2.242 -17.265  1.00 12.20           C  
ATOM    632  CD1 ILE A 310      16.454  -0.348 -17.451  1.00 13.00           C  
ATOM    633  N   ALA A 311      10.837  -0.278 -17.408  1.00 12.11           N  
ATOM    634  CA  ALA A 311       9.507  -0.698 -16.912  1.00 12.33           C  
ATOM    635  C   ALA A 311       8.566  -0.831 -18.107  1.00 12.61           C  
ATOM    636  O   ALA A 311       7.788  -1.775 -18.216  1.00 13.30           O  
ATOM    637  CB  ALA A 311       9.000   0.339 -15.918  1.00 12.79           C  
ATOM    638  N   SER A 312       8.598   0.139 -19.032  1.00 13.19           N  
ATOM    639  CA  SER A 312       7.686   0.139 -20.196  0.50 14.04           C  
ATOM    641  C   SER A 312       7.942  -1.057 -21.109  1.00 14.34           C  
ATOM    642  O   SER A 312       6.978  -1.712 -21.487  1.00 14.28           O  
ATOM    643  CB  SER A 312       7.825   1.411 -20.977  0.50 14.79           C  
ATOM    645  OG  SER A 312       7.241   2.469 -20.278  0.50 15.37           O  
ATOM    647  N   PHE A 313       9.188  -1.305 -21.518  1.00 13.57           N  
ATOM    648  CA  PHE A 313       9.393  -2.405 -22.496  1.00 14.61           C  
ATOM    649  C   PHE A 313       9.157  -3.728 -21.784  1.00 14.31           C  
ATOM    650  O   PHE A 313       8.726  -4.677 -22.415  1.00 14.80           O  
ATOM    651  CB  PHE A 313      10.687  -2.301 -23.277  1.00 14.88           C  
ATOM    652  CG  PHE A 313      11.923  -2.701 -22.568  1.00 15.24           C  
ATOM    653  CD1 PHE A 313      12.161  -4.015 -22.198  1.00 17.52           C  
ATOM    654  CD2 PHE A 313      12.888  -1.737 -22.276  1.00 16.68           C  
ATOM    655  CE1 PHE A 313      13.354  -4.344 -21.565  1.00 18.86           C  
ATOM    656  CE2 PHE A 313      14.088  -2.092 -21.698  1.00 18.15           C  
ATOM    657  CZ  PHE A 313      14.271  -3.364 -21.269  1.00 18.06           C  
ATOM    658  N   SER A 314       9.412  -3.801 -20.499  1.00 13.34           N  
ATOM    659  CA  SER A 314       9.168  -5.059 -19.734  1.00 13.83           C  
ATOM    660  C   SER A 314       7.697  -5.378 -19.741  1.00 14.53           C  
ATOM    661  O   SER A 314       7.294  -6.530 -20.049  1.00 15.22           O  
ATOM    662  CB  SER A 314       9.717  -4.961 -18.328  1.00 13.18           C  
ATOM    663  OG  SER A 314      11.133  -4.884 -18.305  1.00 15.37           O  
ATOM    664  N   HIS A 315       6.854  -4.395 -19.430  1.00 13.45           N  
ATOM    665  CA  HIS A 315       5.401  -4.618 -19.416  1.00 14.33           C  
ATOM    666  C   HIS A 315       4.893  -4.942 -20.838  1.00 15.21           C  
ATOM    667  O   HIS A 315       4.030  -5.811 -21.028  1.00 16.53           O  
ATOM    668  CB  HIS A 315       4.696  -3.455 -18.782  1.00 14.95           C  
ATOM    669  CG  HIS A 315       3.262  -3.727 -18.501  1.00 15.74           C  
ATOM    670  CD2 HIS A 315       2.697  -4.339 -17.435  1.00 16.21           C  
ATOM    671  ND1 HIS A 315       2.266  -3.487 -19.390  1.00 17.63           N  
ATOM    672  CE1 HIS A 315       1.109  -3.854 -18.875  1.00 19.21           C  
ATOM    673  NE2 HIS A 315       1.337  -4.383 -17.658  1.00 18.37           N  
ATOM    674  N   ARG A 316       5.407  -4.269 -21.851  1.00 14.71           N  
ATOM    675  CA  ARG A 316       5.024  -4.526 -23.248  1.00 16.77           C  
ATOM    676  C   ARG A 316       5.318  -5.987 -23.609  1.00 17.28           C  
ATOM    677  O   ARG A 316       4.593  -6.556 -24.432  1.00 19.44           O  
ATOM    678  CB  ARG A 316       5.789  -3.574 -24.150  1.00 17.94           C  
ATOM    679  CG  ARG A 316       5.351  -3.601 -25.588  1.00 18.95           C  
ATOM    680  CD  ARG A 316       6.242  -2.774 -26.477  1.00 18.48           C  
ATOM    681  NE  ARG A 316       6.359  -1.394 -26.012  1.00 18.84           N  
ATOM    682  CZ  ARG A 316       7.484  -0.769 -25.753  1.00 17.76           C  
ATOM    683  NH1 ARG A 316       8.651  -1.355 -25.903  1.00 17.38           N1+
ATOM    684  NH2 ARG A 316       7.438   0.481 -25.323  1.00 19.40           N  
ATOM    685  N   SER A 317       6.326  -6.586 -22.992  1.00 16.50           N  
ATOM    686  CA  SER A 317       6.881  -7.911 -23.357  1.00 17.43           C  
ATOM    687  C   SER A 317       6.131  -9.049 -22.653  1.00 18.44           C  
ATOM    688  O   SER A 317       6.464 -10.205 -22.903  1.00 18.01           O  
ATOM    689  CB  SER A 317       8.321  -7.948 -23.070  1.00 17.54           C  
ATOM    690  OG  SER A 317       9.018  -6.940 -23.870  1.00 17.63           O  
ATOM    691  N   ILE A 318       5.135  -8.785 -21.843  1.00 19.54           N  
ATOM    692  CA  ILE A 318       4.439  -9.925 -21.175  0.50 20.04           C  
ATOM    694  C   ILE A 318       3.758 -10.823 -22.237  1.00 22.31           C  
ATOM    695  O   ILE A 318       3.655 -11.996 -21.967  1.00 24.46           O  
ATOM    696  CB  ILE A 318       3.492  -9.449 -20.063  0.50 19.57           C  
ATOM    698  CG1 ILE A 318       2.300  -8.668 -20.611  0.50 19.63           C  
ATOM    700  CG2 ILE A 318       4.280  -8.678 -19.004  0.50 18.78           C  
ATOM    702  CD1 ILE A 318       1.279  -8.322 -19.566  0.50 20.27           C  
ATOM    704  N   ALA A 319       3.576 -10.306 -23.430  1.00 23.28           N  
ATOM    705  CA  ALA A 319       2.909 -10.929 -24.583  1.00 27.68           C  
ATOM    706  C   ALA A 319       3.795 -12.007 -25.230  1.00 27.19           C  
ATOM    707  O   ALA A 319       3.270 -12.779 -26.045  1.00 28.39           O  
ATOM    708  CB  ALA A 319       2.547  -9.823 -25.566  1.00 30.37           C  
ATOM    709  N   VAL A 320       5.105 -12.001 -25.006  1.00 24.51           N  
ATOM    710  CA  VAL A 320       5.992 -13.011 -25.641  1.00 25.27           C  
ATOM    711  C   VAL A 320       6.740 -13.794 -24.578  1.00 25.02           C  
ATOM    712  O   VAL A 320       6.799 -13.380 -23.447  1.00 23.76           O  
ATOM    713  CB  VAL A 320       6.957 -12.419 -26.662  1.00 28.19           C  
ATOM    714  CG1 VAL A 320       6.229 -11.863 -27.881  1.00 29.22           C  
ATOM    715  CG2 VAL A 320       7.874 -11.415 -26.037  1.00 25.31           C  
ATOM    716  N   LYS A 321       7.297 -14.959 -24.953  0.50 26.09           N  
ATOM    718  CA  LYS A 321       7.746 -15.976 -23.954  0.50 27.29           C  
ATOM    720  C   LYS A 321       9.257 -15.839 -23.694  0.50 25.15           C  
ATOM    722  O   LYS A 321       9.704 -16.077 -22.562  0.50 25.25           O  
ATOM    724  CB  LYS A 321       7.334 -17.378 -24.427  0.50 30.39           C  
ATOM    726  CG  LYS A 321       5.828 -17.541 -24.613  0.50 32.78           C  
ATOM    728  CD  LYS A 321       5.326 -18.967 -24.555  0.50 35.47           C  
ATOM    730  CE  LYS A 321       3.827 -19.035 -24.317  0.50 36.74           C  
ATOM    732  NZ  LYS A 321       3.269 -20.341 -24.712  0.50 38.51           N1+
ATOM    734  N   ASP A 322      10.041 -15.516 -24.692  0.50 22.95           N  
ATOM    736  CA  ASP A 322      11.508 -15.566 -24.467  0.50 23.96           C  
ATOM    738  C   ASP A 322      12.155 -14.394 -25.155  0.50 20.90           C  
ATOM    740  O   ASP A 322      13.152 -14.533 -25.686  0.50 19.94           O  
ATOM    742  CB  ASP A 322      12.124 -16.875 -24.910  0.50 25.87           C  
ATOM    744  CG  ASP A 322      11.737 -18.087 -24.075  0.50 29.45           C  
ATOM    746  OD1 ASP A 322      11.820 -17.989 -22.834  0.50 32.15           O  
ATOM    748  OD2 ASP A 322      11.353 -19.108 -24.682  0.50 32.16           O1-
ATOM    750  N   GLY A 323      11.581 -13.254 -24.970  1.00 19.48           N  
ATOM    751  CA  GLY A 323      12.035 -12.052 -25.665  1.00 17.90           C  
ATOM    752  C   GLY A 323      11.473 -10.772 -25.151  1.00 17.05           C  
ATOM    753  O   GLY A 323      10.655 -10.732 -24.216  1.00 17.69           O  
ATOM    754  N   ILE A 324      11.951  -9.694 -25.762  1.00 17.60           N  
ATOM    755  CA  ILE A 324      11.402  -8.353 -25.475  0.50 16.89           C  
ATOM    757  C   ILE A 324      10.938  -7.683 -26.749  1.00 17.76           C  
ATOM    758  O   ILE A 324      11.488  -7.962 -27.872  1.00 18.16           O  
ATOM    759  CB  ILE A 324      12.398  -7.472 -24.704  0.50 16.28           C  
ATOM    761  CG1 ILE A 324      13.590  -7.085 -25.584  0.50 16.42           C  
ATOM    763  CG2 ILE A 324      12.830  -8.135 -23.397  0.50 16.57           C  
ATOM    765  CD1 ILE A 324      14.438  -5.966 -25.001  0.50 16.08           C  
ATOM    767  N   LEU A 325       9.883  -6.926 -26.609  1.00 16.93           N  
ATOM    768  CA  LEU A 325       9.275  -6.169 -27.687  1.00 17.24           C  
ATOM    769  C   LEU A 325       9.721  -4.720 -27.575  1.00 16.68           C  
ATOM    770  O   LEU A 325       9.420  -4.104 -26.553  1.00 17.87           O  
ATOM    771  CB  LEU A 325       7.765  -6.296 -27.581  1.00 18.65           C  
ATOM    772  CG  LEU A 325       7.275  -7.718 -27.566  1.00 21.62           C  
ATOM    773  CD1 LEU A 325       5.780  -7.724 -27.475  1.00 23.51           C  
ATOM    774  CD2 LEU A 325       7.772  -8.401 -28.821  1.00 22.48           C  
ATOM    775  N   LEU A 326      10.402  -4.232 -28.591  1.00 17.03           N  
ATOM    776  CA  LEU A 326      10.865  -2.818 -28.643  1.00 16.68           C  
ATOM    777  C   LEU A 326       9.767  -1.969 -29.266  1.00 18.06           C  
ATOM    778  O   LEU A 326       8.965  -2.481 -30.061  1.00 19.98           O  
ATOM    779  CB  LEU A 326      12.151  -2.727 -29.464  1.00 17.30           C  
ATOM    780  CG  LEU A 326      13.354  -3.546 -28.955  1.00 17.72           C  
ATOM    781  CD1 LEU A 326      14.541  -3.345 -29.880  1.00 19.05           C  
ATOM    782  CD2 LEU A 326      13.691  -3.207 -27.510  1.00 18.19           C  
ATOM    783  N   ALA A 327       9.800  -0.680 -28.988  1.00 17.65           N  
ATOM    784  CA  ALA A 327       8.799   0.269 -29.503  1.00 18.64           C  
ATOM    785  C   ALA A 327       8.903   0.454 -31.007  1.00 20.41           C  
ATOM    786  O   ALA A 327       7.942   1.015 -31.615  1.00 22.53           O  
ATOM    787  CB  ALA A 327       8.944   1.588 -28.794  1.00 19.14           C  
ATOM    788  N   THR A 328      10.006   0.052 -31.607  1.00 19.70           N  
ATOM    789  CA  THR A 328      10.279   0.156 -33.048  1.00 19.72           C  
ATOM    790  C   THR A 328       9.615  -0.990 -33.805  1.00 20.82           C  
ATOM    791  O   THR A 328       9.767  -1.031 -34.999  1.00 24.27           O  
ATOM    792  CB  THR A 328      11.780   0.151 -33.309  1.00 20.74           C  
ATOM    793  CG2 THR A 328      12.452   1.407 -32.847  1.00 21.52           C  
ATOM    794  OG1 THR A 328      12.304  -0.989 -32.625  1.00 21.00           O  
ATOM    795  N   GLY A 329       8.970  -1.923 -33.105  1.00 20.24           N  
ATOM    796  CA  GLY A 329       8.319  -3.083 -33.742  1.00 21.23           C  
ATOM    797  C   GLY A 329       9.260  -4.236 -33.959  1.00 21.52           C  
ATOM    798  O   GLY A 329       8.956  -5.124 -34.786  1.00 25.42           O  
ATOM    799  N   LEU A 330      10.394  -4.205 -33.308  1.00 20.10           N  
ATOM    800  CA  LEU A 330      11.364  -5.306 -33.361  1.00 20.06           C  
ATOM    801  C   LEU A 330      11.267  -6.117 -32.072  1.00 18.20           C  
ATOM    802  O   LEU A 330      11.111  -5.562 -30.966  1.00 19.01           O  
ATOM    803  CB  LEU A 330      12.764  -4.756 -33.626  1.00 20.50           C  
ATOM    804  CG  LEU A 330      12.946  -3.968 -34.932  1.00 24.00           C  
ATOM    805  CD1 LEU A 330      14.413  -3.594 -35.094  1.00 25.74           C  
ATOM    806  CD2 LEU A 330      12.484  -4.749 -36.133  1.00 26.37           C  
ATOM    807  N   HIS A 331      11.477  -7.391 -32.192  1.00 18.10           N  
ATOM    808  CA  HIS A 331      11.570  -8.329 -31.070  1.00 18.03           C  
ATOM    809  C   HIS A 331      13.041  -8.658 -30.906  1.00 17.96           C  
ATOM    810  O   HIS A 331      13.709  -8.885 -31.937  1.00 19.32           O  
ATOM    811  CB  HIS A 331      10.720  -9.562 -31.368  1.00 19.18           C  
ATOM    812  CG  HIS A 331      10.860 -10.744 -30.458  1.00 20.39           C  
ATOM    813  CD2 HIS A 331      10.093 -11.183 -29.432  1.00 21.80           C  
ATOM    814  ND1 HIS A 331      11.856 -11.673 -30.590  1.00 20.67           N  
ATOM    815  CE1 HIS A 331      11.660 -12.667 -29.715  1.00 20.99           C  
ATOM    816  NE2 HIS A 331      10.634 -12.390 -28.995  1.00 21.43           N  
ATOM    817  N   VAL A 332      13.478  -8.769 -29.687  1.00 16.44           N  
ATOM    818  CA  VAL A 332      14.805  -9.315 -29.419  1.00 16.39           C  
ATOM    819  C   VAL A 332      14.630 -10.606 -28.640  1.00 15.90           C  
ATOM    820  O   VAL A 332      14.096 -10.572 -27.531  1.00 16.20           O  
ATOM    821  CB  VAL A 332      15.706  -8.337 -28.679  1.00 17.25           C  
ATOM    822  CG1 VAL A 332      17.048  -8.959 -28.431  1.00 18.25           C  
ATOM    823  CG2 VAL A 332      15.846  -7.023 -29.445  1.00 18.09           C  
ATOM    824  N   HIS A 333      15.055 -11.682 -29.218  1.00 16.33           N  
ATOM    825  CA  HIS A 333      14.952 -13.004 -28.582  1.00 17.16           C  
ATOM    826  C   HIS A 333      16.049 -13.139 -27.546  1.00 17.22           C  
ATOM    827  O   HIS A 333      17.136 -12.651 -27.780  1.00 15.95           O  
ATOM    828  CB  HIS A 333      15.007 -14.105 -29.622  1.00 19.08           C  
ATOM    829  CG  HIS A 333      14.509 -15.413 -29.127  1.00 20.52           C  
ATOM    830  CD2 HIS A 333      13.287 -16.004 -29.279  1.00 22.08           C  
ATOM    831  ND1 HIS A 333      15.309 -16.309 -28.399  1.00 20.79           N  
ATOM    832  CE1 HIS A 333      14.587 -17.393 -28.107  1.00 23.61           C  
ATOM    833  NE2 HIS A 333      13.350 -17.267 -28.696  1.00 24.19           N  
ATOM    834  N   ARG A 334      15.764 -13.883 -26.511  1.00 17.62           N  
ATOM    835  CA  ARG A 334      16.776 -14.346 -25.520  0.50 17.71           C  
ATOM    837  C   ARG A 334      18.029 -14.790 -26.253  1.00 17.88           C  
ATOM    838  O   ARG A 334      19.176 -14.444 -25.839  1.00 17.32           O  
ATOM    839  CB  ARG A 334      16.199 -15.548 -24.743  0.50 19.01           C  
ATOM    841  CG  ARG A 334      17.171 -16.171 -23.763  0.50 20.06           C  
ATOM    843  CD  ARG A 334      16.447 -16.780 -22.568  0.50 20.31           C  
ATOM    845  NE  ARG A 334      17.419 -17.045 -21.548  0.50 20.74           N  
ATOM    847  CZ  ARG A 334      18.136 -18.136 -21.478  0.50 21.04           C  
ATOM    849  NH1 ARG A 334      17.986 -19.100 -22.392  0.50 24.20           N1+
ATOM    851  NH2 ARG A 334      19.048 -18.261 -20.528  0.50 21.56           N  
ATOM    853  N   ASN A 335      17.870 -15.624 -27.254  1.00 17.57           N  
ATOM    854  CA  ASN A 335      19.033 -16.229 -27.904  1.00 18.56           C  
ATOM    855  C   ASN A 335      19.880 -15.121 -28.577  1.00 18.23           C  
ATOM    856  O   ASN A 335      21.093 -15.226 -28.609  1.00 18.18           O  
ATOM    857  CB  ASN A 335      18.590 -17.287 -28.905  1.00 20.70           C  
ATOM    858  CG  ASN A 335      18.028 -18.532 -28.248  1.00 23.73           C  
ATOM    859  ND2 ASN A 335      17.290 -19.326 -29.010  1.00 26.62           N  
ATOM    860  OD1 ASN A 335      18.237 -18.772 -27.066  1.00 26.40           O  
ATOM    861  N   SER A 336      19.230 -14.142 -29.201  1.00 17.14           N  
ATOM    862  CA  SER A 336      19.905 -13.000 -29.872  1.00 17.37           C  
ATOM    863  C   SER A 336      20.680 -12.197 -28.822  1.00 16.24           C  
ATOM    864  O   SER A 336      21.817 -11.778 -29.112  1.00 16.98           O  
ATOM    865  CB  SER A 336      18.927 -12.154 -30.612  1.00 18.42           C  
ATOM    866  OG  SER A 336      18.230 -12.920 -31.587  1.00 22.58           O  
ATOM    867  N   ALA A 337      20.079 -11.914 -27.682  1.00 14.97           N  
ATOM    868  CA  ALA A 337      20.719 -11.142 -26.608  1.00 13.96           C  
ATOM    869  C   ALA A 337      21.955 -11.907 -26.127  1.00 14.80           C  
ATOM    870  O   ALA A 337      23.045 -11.289 -26.013  1.00 15.21           O  
ATOM    871  CB  ALA A 337      19.746 -10.918 -25.503  1.00 13.80           C  
ATOM    872  N   HIS A 338      21.832 -13.196 -25.855  1.00 15.31           N  
ATOM    873  CA  HIS A 338      22.998 -13.992 -25.396  1.00 16.17           C  
ATOM    874  C   HIS A 338      24.081 -13.972 -26.462  1.00 17.16           C  
ATOM    875  O   HIS A 338      25.278 -13.761 -26.137  1.00 17.00           O  
ATOM    876  CB  HIS A 338      22.581 -15.420 -25.009  1.00 17.27           C  
ATOM    877  CG  HIS A 338      21.959 -15.474 -23.661  1.00 17.93           C  
ATOM    878  CD2 HIS A 338      20.736 -15.142 -23.227  1.00 19.21           C  
ATOM    879  ND1 HIS A 338      22.689 -15.894 -22.537  1.00 20.57           N  
ATOM    880  CE1 HIS A 338      21.884 -15.842 -21.485  1.00 19.17           C  
ATOM    881  NE2 HIS A 338      20.689 -15.359 -21.877  1.00 19.58           N  
ATOM    882  N   SER A 339      23.714 -14.091 -27.709  1.00 17.08           N  
ATOM    883  CA  SER A 339      24.646 -14.147 -28.836  1.00 18.67           C  
ATOM    884  C   SER A 339      25.335 -12.800 -29.054  1.00 18.23           C  
ATOM    885  O   SER A 339      26.321 -12.770 -29.828  1.00 19.29           O  
ATOM    886  CB  SER A 339      23.967 -14.683 -30.053  1.00 20.16           C  
ATOM    887  OG  SER A 339      23.811 -16.104 -29.887  1.00 23.13           O  
ATOM    888  N   ALA A 340      24.832 -11.735 -28.442  1.00 16.83           N  
ATOM    889  CA  ALA A 340      25.410 -10.370 -28.554  1.00 17.50           C  
ATOM    890  C   ALA A 340      26.202 -10.015 -27.306  1.00 17.67           C  
ATOM    891  O   ALA A 340      26.731  -8.912 -27.257  1.00 18.39           O  
ATOM    892  CB  ALA A 340      24.306  -9.368 -28.787  1.00 17.54           C  
ATOM    893  N   GLY A 341      26.316 -10.916 -26.352  1.00 16.91           N  
ATOM    894  CA  GLY A 341      27.126 -10.684 -25.134  1.00 17.46           C  
ATOM    895  C   GLY A 341      26.409  -9.950 -24.040  1.00 17.38           C  
ATOM    896  O   GLY A 341      27.078  -9.521 -23.077  1.00 19.89           O  
ATOM    897  N   VAL A 342      25.086  -9.833 -24.086  1.00 15.45           N  
ATOM    898  CA  VAL A 342      24.265  -9.173 -23.043  1.00 15.20           C  
ATOM    899  C   VAL A 342      23.236 -10.152 -22.448  1.00 14.82           C  
ATOM    900  O   VAL A 342      22.203  -9.734 -21.931  1.00 15.22           O  
ATOM    901  CB  VAL A 342      23.621  -7.889 -23.591  1.00 15.53           C  
ATOM    902  CG1 VAL A 342      24.704  -6.877 -23.972  1.00 17.50           C  
ATOM    903  CG2 VAL A 342      22.689  -8.131 -24.786  1.00 15.65           C  
ATOM    904  N   GLY A 343      23.545 -11.426 -22.442  1.00 15.20           N  
ATOM    905  CA  GLY A 343      22.612 -12.443 -21.947  1.00 15.51           C  
ATOM    906  C   GLY A 343      22.252 -12.264 -20.497  1.00 14.78           C  
ATOM    907  O   GLY A 343      21.092 -12.473 -20.139  1.00 14.81           O  
ATOM    908  N   ALA A 344      23.225 -11.994 -19.620  1.00 15.10           N  
ATOM    909  CA  ALA A 344      22.960 -11.984 -18.169  1.00 14.98           C  
ATOM    910  C   ALA A 344      21.937 -10.897 -17.841  1.00 14.18           C  
ATOM    911  O   ALA A 344      20.971 -11.187 -17.123  1.00 14.10           O  
ATOM    912  CB  ALA A 344      24.238 -11.805 -17.394  1.00 16.18           C  
ATOM    913  N   ILE A 345      22.104  -9.689 -18.347  1.00 13.59           N  
ATOM    914  CA  ILE A 345      21.138  -8.605 -17.976  1.00 13.02           C  
ATOM    915  C   ILE A 345      19.788  -8.894 -18.614  1.00 12.81           C  
ATOM    916  O   ILE A 345      18.766  -8.621 -18.011  1.00 13.91           O  
ATOM    917  CB  ILE A 345      21.712  -7.211 -18.309  1.00 13.92           C  
ATOM    918  CG1 ILE A 345      20.856  -6.114 -17.663  1.00 14.33           C  
ATOM    919  CG2 ILE A 345      21.939  -7.006 -19.808  1.00 14.83           C  
ATOM    920  CD1 ILE A 345      20.613  -6.287 -16.205  1.00 14.88           C  
ATOM    921  N   PHE A 346      19.821  -9.424 -19.825  1.00 13.18           N  
ATOM    922  CA  PHE A 346      18.567  -9.760 -20.531  1.00 13.36           C  
ATOM    923  C   PHE A 346      17.779 -10.770 -19.689  1.00 13.77           C  
ATOM    924  O   PHE A 346      16.560 -10.607 -19.467  1.00 13.41           O  
ATOM    925  CB  PHE A 346      18.878 -10.305 -21.912  1.00 14.76           C  
ATOM    926  CG  PHE A 346      17.733 -10.269 -22.870  1.00 16.74           C  
ATOM    927  CD1 PHE A 346      17.516  -9.154 -23.651  1.00 18.22           C  
ATOM    928  CD2 PHE A 346      16.891 -11.296 -22.956  1.00 17.18           C  
ATOM    929  CE1 PHE A 346      16.477  -9.118 -24.573  1.00 20.23           C  
ATOM    930  CE2 PHE A 346      15.788 -11.240 -23.835  1.00 18.24           C  
ATOM    931  CZ  PHE A 346      15.624 -10.190 -24.668  1.00 18.19           C  
ATOM    932  N   ASP A 347      18.460 -11.757 -19.167  1.00 13.65           N  
ATOM    933  CA  ASP A 347      17.799 -12.793 -18.321  1.00 14.02           C  
ATOM    934  C   ASP A 347      17.232 -12.151 -17.042  1.00 14.34           C  
ATOM    935  O   ASP A 347      16.168 -12.555 -16.609  1.00 14.53           O  
ATOM    936  CB  ASP A 347      18.742 -13.959 -18.019  1.00 15.54           C  
ATOM    937  CG  ASP A 347      18.954 -14.917 -19.168  1.00 18.37           C  
ATOM    938  OD1 ASP A 347      18.337 -14.717 -20.192  1.00 19.44           O  
ATOM    939  OD2 ASP A 347      19.837 -15.786 -19.012  1.00 20.01           O1-
ATOM    940  N   ARG A 348      17.926 -11.230 -16.427  1.00 13.53           N  
ATOM    941  CA  ARG A 348      17.379 -10.512 -15.250  1.00 13.68           C  
ATOM    942  C   ARG A 348      16.095  -9.792 -15.618  1.00 13.16           C  
ATOM    943  O   ARG A 348      15.156  -9.811 -14.853  1.00 13.13           O  
ATOM    944  CB  ARG A 348      18.394  -9.520 -14.691  1.00 15.10           C  
ATOM    945  CG  ARG A 348      19.598 -10.168 -14.022  1.00 16.38           C  
ATOM    946  CD  ARG A 348      20.361  -9.183 -13.127  1.00 17.63           C  
ATOM    947  NE  ARG A 348      19.532  -8.751 -12.020  1.00 18.55           N  
ATOM    948  CZ  ARG A 348      19.775  -7.684 -11.234  1.00 22.12           C  
ATOM    949  NH1 ARG A 348      20.724  -6.835 -11.565  1.00 24.00           N1+
ATOM    950  NH2 ARG A 348      18.897  -7.315 -10.298  1.00 21.23           N  
ATOM    951  N   VAL A 349      16.071  -9.107 -16.751  1.00 12.33           N  
ATOM    952  CA  VAL A 349      14.833  -8.413 -17.192  1.00 12.20           C  
ATOM    953  C   VAL A 349      13.708  -9.444 -17.320  1.00 13.84           C  
ATOM    954  O   VAL A 349      12.601  -9.225 -16.801  1.00 13.78           O  
ATOM    955  CB  VAL A 349      15.056  -7.684 -18.497  1.00 12.87           C  
ATOM    956  CG1 VAL A 349      13.756  -7.210 -19.101  1.00 14.26           C  
ATOM    957  CG2 VAL A 349      16.001  -6.510 -18.311  1.00 13.31           C  
ATOM    958  N   LEU A 350      13.977 -10.587 -17.943  1.00 13.60           N  
ATOM    959  CA  LEU A 350      12.878 -11.543 -18.176  1.00 14.00           C  
ATOM    960  C   LEU A 350      12.415 -12.128 -16.856  1.00 14.77           C  
ATOM    961  O   LEU A 350      11.206 -12.358 -16.724  1.00 15.86           O  
ATOM    962  CB  LEU A 350      13.322 -12.655 -19.108  1.00 16.05           C  
ATOM    963  CG  LEU A 350      13.700 -12.267 -20.533  1.00 18.19           C  
ATOM    964  CD1 LEU A 350      14.131 -13.489 -21.362  1.00 21.26           C  
ATOM    965  CD2 LEU A 350      12.618 -11.489 -21.202  1.00 20.23           C  
ATOM    966  N   THR A 351      13.320 -12.443 -15.979  1.00 14.43           N  
ATOM    967  CA  THR A 351      13.006 -13.211 -14.755  0.50 15.03           C  
ATOM    969  C   THR A 351      12.445 -12.270 -13.670  1.00 15.17           C  
ATOM    970  O   THR A 351      11.451 -12.649 -13.011  1.00 18.83           O  
ATOM    971  CB  THR A 351      14.236 -13.978 -14.299  0.50 15.41           C  
ATOM    973  CG2 THR A 351      13.975 -14.817 -13.074  0.50 15.91           C  
ATOM    975  OG1 THR A 351      14.626 -14.794 -15.415  0.50 17.44           O  
ATOM    977  N   GLU A 352      13.059 -11.138 -13.454  1.00 13.47           N  
ATOM    978  CA  GLU A 352      12.681 -10.278 -12.321  1.00 13.30           C  
ATOM    979  C   GLU A 352      11.596  -9.291 -12.705  1.00 13.59           C  
ATOM    980  O   GLU A 352      10.924  -8.788 -11.795  1.00 14.49           O  
ATOM    981  CB  GLU A 352      13.898  -9.528 -11.838  1.00 13.32           C  
ATOM    982  CG  GLU A 352      14.995 -10.416 -11.342  1.00 14.44           C  
ATOM    983  CD  GLU A 352      16.290  -9.730 -10.950  1.00 16.35           C  
ATOM    984  OE1 GLU A 352      16.290  -8.621 -10.401  1.00 16.60           O  
ATOM    985  OE2 GLU A 352      17.345 -10.323 -11.225  1.00 19.06           O1-
ATOM    986  N   LEU A 353      11.445  -8.928 -13.979  1.00 12.37           N  
ATOM    987  CA  LEU A 353      10.431  -7.943 -14.392  1.00 12.36           C  
ATOM    988  C   LEU A 353       9.363  -8.580 -15.256  1.00 13.14           C  
ATOM    989  O   LEU A 353       8.238  -8.682 -14.811  1.00 13.90           O  
ATOM    990  CB  LEU A 353      11.080  -6.734 -15.076  1.00 11.96           C  
ATOM    991  CG  LEU A 353      12.102  -5.983 -14.218  1.00 12.71           C  
ATOM    992  CD1 LEU A 353      12.758  -4.885 -15.010  1.00 13.66           C  
ATOM    993  CD2 LEU A 353      11.474  -5.412 -12.968  1.00 14.04           C  
ATOM    994  N   VAL A 354       9.667  -9.041 -16.437  1.00 13.19           N  
ATOM    995  CA  VAL A 354       8.624  -9.482 -17.372  1.00 14.02           C  
ATOM    996  C   VAL A 354       7.824 -10.616 -16.760  1.00 14.94           C  
ATOM    997  O   VAL A 354       6.606 -10.549 -16.767  1.00 15.45           O  
ATOM    998  CB  VAL A 354       9.203  -9.892 -18.729  1.00 14.21           C  
ATOM    999  CG1 VAL A 354       8.092 -10.346 -19.657  1.00 15.05           C  
ATOM   1000  CG2 VAL A 354       9.995  -8.781 -19.369  1.00 14.45           C  
ATOM   1001  N   SER A 355       8.472 -11.654 -16.274  1.00 14.54           N  
ATOM   1002  CA  SER A 355       7.769 -12.855 -15.798  0.50 15.91           C  
ATOM   1004  C   SER A 355       6.910 -12.501 -14.569  1.00 15.90           C  
ATOM   1005  O   SER A 355       5.824 -13.063 -14.435  1.00 17.10           O  
ATOM   1006  CB  SER A 355       8.719 -13.997 -15.544  0.50 16.89           C  
ATOM   1008  OG  SER A 355       9.530 -13.786 -14.396  0.50 19.25           O  
ATOM   1010  N   LYS A 356       7.405 -11.612 -13.728  1.00 15.91           N  
ATOM   1011  CA  LYS A 356       6.687 -11.220 -12.503  1.00 16.35           C  
ATOM   1012  C   LYS A 356       5.486 -10.339 -12.865  1.00 15.60           C  
ATOM   1013  O   LYS A 356       4.394 -10.539 -12.277  1.00 17.95           O  
ATOM   1014  CB  LYS A 356       7.649 -10.559 -11.538  1.00 17.33           C  
ATOM   1015  CG  LYS A 356       8.785 -11.469 -11.073  1.00 20.24           C  
ATOM   1016  CD  LYS A 356       8.407 -12.842 -10.691  1.00 24.04           C  
ATOM   1017  CE  LYS A 356       7.471 -12.926  -9.525  1.00 28.01           C  
ATOM   1018  NZ  LYS A 356       7.200 -14.337  -9.110  1.00 35.35           N1+
ATOM   1019  N   MET A 357       5.635  -9.425 -13.806  1.00 15.03           N  
ATOM   1020  CA  MET A 357       4.500  -8.622 -14.343  1.00 15.32           C  
ATOM   1021  C   MET A 357       3.451  -9.538 -14.939  1.00 16.80           C  
ATOM   1022  O   MET A 357       2.251  -9.374 -14.676  1.00 17.53           O  
ATOM   1023  CB  MET A 357       4.969  -7.605 -15.383  1.00 14.97           C  
ATOM   1024  CG  MET A 357       5.801  -6.540 -14.830  1.00 14.70           C  
ATOM   1025  SD  MET A 357       6.540  -5.559 -16.171  1.00 15.90           S  
ATOM   1026  CE  MET A 357       7.160  -4.156 -15.256  1.00 16.54           C  
ATOM   1027  N   ARG A 358       3.884 -10.549 -15.689  1.00 15.99           N  
ATOM   1028  CA  ARG A 358       2.959 -11.520 -16.316  1.00 17.48           C  
ATOM   1029  C   ARG A 358       2.251 -12.342 -15.220  1.00 17.76           C  
ATOM   1030  O   ARG A 358       1.029 -12.485 -15.303  1.00 20.27           O  
ATOM   1031  CB  ARG A 358       3.732 -12.450 -17.242  1.00 18.13           C  
ATOM   1032  CG  ARG A 358       2.826 -13.453 -17.911  1.00 20.48           C  
ATOM   1033  CD  ARG A 358       3.572 -14.514 -18.718  1.00 22.31           C  
ATOM   1034  NE  ARG A 358       4.328 -13.927 -19.749  1.00 24.42           N  
ATOM   1035  CZ  ARG A 358       5.669 -13.878 -19.805  1.00 24.50           C  
ATOM   1036  NH1 ARG A 358       6.211 -13.288 -20.828  1.00 25.33           N1+
ATOM   1037  NH2 ARG A 358       6.441 -14.495 -18.923  1.00 25.90           N  
ATOM   1038  N   ASP A 359       2.994 -12.857 -14.262  1.00 19.41           N  
ATOM   1039  CA  ASP A 359       2.485 -13.802 -13.203  1.00 21.51           C  
ATOM   1040  C   ASP A 359       1.354 -13.081 -12.430  1.00 21.29           C  
ATOM   1041  O   ASP A 359       0.295 -13.711 -12.149  1.00 22.66           O  
ATOM   1042  CB  ASP A 359       3.563 -14.241 -12.206  1.00 24.44           C  
ATOM   1043  CG  ASP A 359       4.618 -15.230 -12.704  1.00 28.99           C  
ATOM   1044  OD1 ASP A 359       4.419 -15.824 -13.743  1.00 30.36           O  
ATOM   1045  OD2 ASP A 359       5.701 -15.294 -12.044  1.00 38.12           O1-
ATOM   1046  N   MET A 360       1.518 -11.803 -12.118  1.00 19.91           N  
ATOM   1047  CA  MET A 360       0.493 -11.077 -11.330  1.00 19.75           C  
ATOM   1048  C   MET A 360      -0.493 -10.341 -12.241  1.00 20.70           C  
ATOM   1049  O   MET A 360      -1.394  -9.688 -11.708  1.00 20.06           O  
ATOM   1050  CB  MET A 360       1.162 -10.124 -10.342  1.00 20.36           C  
ATOM   1051  CG  MET A 360       1.769  -8.907 -10.974  1.00 19.78           C  
ATOM   1052  SD  MET A 360       2.568  -7.814  -9.779  1.00 20.04           S  
ATOM   1053  CE  MET A 360       1.171  -7.350  -8.733  1.00 22.30           C  
ATOM   1054  N   GLN A 361      -0.342 -10.400 -13.560  1.00 19.30           N  
ATOM   1055  CA  GLN A 361      -1.229  -9.678 -14.512  1.00 19.53           C  
ATOM   1056  C   GLN A 361      -1.231  -8.203 -14.133  1.00 18.42           C  
ATOM   1057  O   GLN A 361      -2.289  -7.573 -14.020  1.00 19.03           O  
ATOM   1058  CB  GLN A 361      -2.628 -10.297 -14.501  1.00 22.38           C  
ATOM   1059  CG  GLN A 361      -2.674 -11.737 -15.033  1.00 25.30           C  
ATOM   1060  CD  GLN A 361      -4.107 -12.255 -14.994  1.00 30.55           C  
ATOM   1061  NE2 GLN A 361      -4.400 -13.121 -14.046  1.00 35.66           N  
ATOM   1062  OE1 GLN A 361      -4.952 -11.904 -15.810  1.00 36.46           O  
ATOM   1063  N   MET A 362      -0.034  -7.654 -13.924  1.00 16.83           N  
ATOM   1064  CA  MET A 362       0.079  -6.197 -13.673  1.00 16.70           C  
ATOM   1065  C   MET A 362      -0.655  -5.435 -14.787  1.00 16.24           C  
ATOM   1066  O   MET A 362      -0.442  -5.730 -16.004  1.00 17.87           O  
ATOM   1067  CB  MET A 362       1.537  -5.782 -13.613  1.00 15.97           C  
ATOM   1068  CG  MET A 362       1.723  -4.271 -13.392  1.00 15.91           C  
ATOM   1069  SD  MET A 362       3.426  -3.725 -13.519  1.00 16.04           S  
ATOM   1070  CE  MET A 362       4.173  -4.469 -12.090  1.00 15.92           C  
ATOM   1071  N   ASP A 363      -1.544  -4.505 -14.433  1.00 16.56           N  
ATOM   1072  CA  ASP A 363      -2.338  -3.805 -15.436  1.00 17.67           C  
ATOM   1073  C   ASP A 363      -1.705  -2.468 -15.783  1.00 16.39           C  
ATOM   1074  O   ASP A 363      -0.685  -2.082 -15.201  1.00 15.94           O  
ATOM   1075  CB  ASP A 363      -3.815  -3.768 -15.041  1.00 18.48           C  
ATOM   1076  CG  ASP A 363      -4.200  -2.820 -13.945  1.00 18.68           C  
ATOM   1077  OD1 ASP A 363      -3.514  -1.775 -13.810  1.00 18.05           O  
ATOM   1078  OD2 ASP A 363      -5.185  -3.160 -13.192  1.00 20.29           O1-
ATOM   1079  N   LYS A 364      -2.234  -1.802 -16.809  1.00 17.25           N  
ATOM   1080  CA  LYS A 364      -1.605  -0.556 -17.337  1.00 17.38           C  
ATOM   1081  C   LYS A 364      -1.735   0.578 -16.324  1.00 16.94           C  
ATOM   1082  O   LYS A 364      -0.847   1.443 -16.292  1.00 16.28           O  
ATOM   1083  CB  LYS A 364      -2.192  -0.173 -18.682  1.00 19.60           C  
ATOM   1084  CG  LYS A 364      -1.718  -1.086 -19.800  1.00 21.71           C  
ATOM   1085  CD  LYS A 364      -2.193  -0.666 -21.138  1.00 25.00           C  
ATOM   1086  CE  LYS A 364      -1.614  -1.538 -22.235  1.00 29.28           C  
ATOM   1087  NZ  LYS A 364      -2.362  -1.350 -23.506  1.00 33.54           N1+
ATOM   1088  N   THR A 365      -2.782   0.606 -15.512  1.00 16.53           N  
ATOM   1089  CA  THR A 365      -2.944   1.631 -14.449  1.00 16.55           C  
ATOM   1090  C   THR A 365      -1.810   1.421 -13.425  1.00 15.79           C  
ATOM   1091  O   THR A 365      -1.135   2.397 -12.999  1.00 15.46           O  
ATOM   1092  CB  THR A 365      -4.321   1.563 -13.793  1.00 18.29           C  
ATOM   1093  CG2 THR A 365      -4.478   2.538 -12.672  1.00 18.45           C  
ATOM   1094  OG1 THR A 365      -5.319   1.821 -14.795  1.00 19.42           O  
ATOM   1095  N   GLU A 366      -1.593   0.183 -13.022  1.00 15.12           N  
ATOM   1096  CA  GLU A 366      -0.543  -0.133 -12.025  1.00 15.36           C  
ATOM   1097  C   GLU A 366       0.823   0.219 -12.591  1.00 14.52           C  
ATOM   1098  O   GLU A 366       1.662   0.781 -11.888  1.00 14.38           O  
ATOM   1099  CB  GLU A 366      -0.648  -1.616 -11.641  1.00 15.59           C  
ATOM   1100  CG  GLU A 366      -1.915  -1.926 -10.887  1.00 16.67           C  
ATOM   1101  CD  GLU A 366      -2.207  -3.382 -10.695  1.00 18.71           C  
ATOM   1102  OE1 GLU A 366      -1.907  -4.182 -11.620  1.00 17.51           O  
ATOM   1103  OE2 GLU A 366      -2.693  -3.737  -9.585  1.00 18.34           O1-
ATOM   1104  N   LEU A 367       1.092  -0.183 -13.841  1.00 14.08           N  
ATOM   1105  CA  LEU A 367       2.352   0.176 -14.499  1.00 14.52           C  
ATOM   1106  C   LEU A 367       2.516   1.696 -14.502  1.00 13.75           C  
ATOM   1107  O   LEU A 367       3.586   2.192 -14.121  1.00 13.31           O  
ATOM   1108  CB  LEU A 367       2.373  -0.361 -15.931  1.00 15.68           C  
ATOM   1109  CG  LEU A 367       3.616   0.071 -16.722  1.00 17.03           C  
ATOM   1110  CD1 LEU A 367       4.835  -0.600 -16.209  1.00 17.16           C  
ATOM   1111  CD2 LEU A 367       3.405  -0.134 -18.186  1.00 19.60           C  
ATOM   1112  N   GLY A 368       1.509   2.426 -14.929  1.00 14.77           N  
ATOM   1113  CA  GLY A 368       1.578   3.876 -14.993  1.00 15.22           C  
ATOM   1114  C   GLY A 368       1.900   4.475 -13.626  1.00 13.99           C  
ATOM   1115  O   GLY A 368       2.709   5.420 -13.527  1.00 14.21           O  
ATOM   1116  N   CYS A 369       1.253   3.979 -12.582  1.00 14.47           N  
ATOM   1117  CA  CYS A 369       1.485   4.468 -11.217  1.00 14.20           C  
ATOM   1118  C   CYS A 369       2.904   4.140 -10.768  1.00 12.72           C  
ATOM   1119  O   CYS A 369       3.560   5.006 -10.175  1.00 13.47           O  
ATOM   1120  CB  CYS A 369       0.483   3.915 -10.210  1.00 14.42           C  
ATOM   1121  SG  CYS A 369      -1.200   4.559 -10.461  1.00 16.88           S  
ATOM   1122  N   LEU A 370       3.394   2.932 -11.030  1.00 12.81           N  
ATOM   1123  CA  LEU A 370       4.780   2.614 -10.651  1.00 12.70           C  
ATOM   1124  C   LEU A 370       5.723   3.568 -11.384  1.00 12.38           C  
ATOM   1125  O   LEU A 370       6.693   4.063 -10.789  1.00 12.86           O  
ATOM   1126  CB  LEU A 370       5.096   1.152 -10.962  1.00 13.30           C  
ATOM   1127  CG  LEU A 370       4.486   0.144  -9.994  1.00 14.26           C  
ATOM   1128  CD1 LEU A 370       4.856  -1.261 -10.478  1.00 14.86           C  
ATOM   1129  CD2 LEU A 370       4.981   0.363  -8.569  1.00 14.61           C  
ATOM   1130  N   ARG A 371       5.493   3.795 -12.671  1.00 12.47           N  
ATOM   1131  CA  ARG A 371       6.340   4.716 -13.438  1.00 12.23           C  
ATOM   1132  C   ARG A 371       6.267   6.121 -12.842  1.00 12.64           C  
ATOM   1133  O   ARG A 371       7.290   6.809 -12.751  1.00 13.01           O  
ATOM   1134  CB  ARG A 371       5.992   4.646 -14.911  1.00 13.27           C  
ATOM   1135  CG  ARG A 371       6.391   3.326 -15.527  1.00 14.08           C  
ATOM   1136  CD  ARG A 371       6.065   3.220 -16.968  1.00 18.43           C  
ATOM   1137  NE  ARG A 371       6.995   3.899 -17.733  1.00 21.03           N  
ATOM   1138  CZ  ARG A 371       6.744   4.754 -18.763  1.00 18.68           C  
ATOM   1139  NH1 ARG A 371       5.550   5.191 -19.173  1.00 20.00           N1+
ATOM   1140  NH2 ARG A 371       7.770   5.137 -19.452  1.00 18.25           N  
ATOM   1141  N   ALA A 372       5.074   6.586 -12.471  1.00 13.25           N  
ATOM   1142  CA  ALA A 372       4.950   7.928 -11.863  1.00 13.47           C  
ATOM   1143  C   ALA A 372       5.673   7.995 -10.522  1.00 13.15           C  
ATOM   1144  O   ALA A 372       6.281   9.027 -10.215  1.00 13.01           O  
ATOM   1145  CB  ALA A 372       3.504   8.334 -11.740  1.00 13.93           C  
ATOM   1146  N   ILE A 373       5.661   6.931  -9.730  1.00 12.54           N  
ATOM   1147  CA  ILE A 373       6.463   6.872  -8.497  1.00 13.30           C  
ATOM   1148  C   ILE A 373       7.959   7.022  -8.847  1.00 12.50           C  
ATOM   1149  O   ILE A 373       8.684   7.790  -8.171  1.00 13.44           O  
ATOM   1150  CB  ILE A 373       6.163   5.593  -7.708  1.00 13.23           C  
ATOM   1151  CG1 ILE A 373       4.764   5.679  -7.109  1.00 13.80           C  
ATOM   1152  CG2 ILE A 373       7.215   5.339  -6.651  1.00 12.99           C  
ATOM   1153  CD1 ILE A 373       4.174   4.338  -6.659  1.00 14.50           C  
ATOM   1154  N   VAL A 374       8.437   6.276  -9.835  1.00 11.97           N  
ATOM   1155  CA  VAL A 374       9.842   6.381 -10.252  1.00 12.40           C  
ATOM   1156  C   VAL A 374      10.143   7.819 -10.699  1.00 12.71           C  
ATOM   1157  O   VAL A 374      11.200   8.370 -10.355  1.00 13.25           O  
ATOM   1158  CB  VAL A 374      10.125   5.373 -11.366  1.00 12.67           C  
ATOM   1159  CG1 VAL A 374      11.433   5.650 -12.069  1.00 13.58           C  
ATOM   1160  CG2 VAL A 374      10.055   3.957 -10.779  1.00 13.55           C  
ATOM   1161  N   LEU A 375       9.277   8.408 -11.479  1.00 12.31           N  
ATOM   1162  CA  LEU A 375       9.483   9.779 -12.012  1.00 13.15           C  
ATOM   1163  C   LEU A 375       9.622  10.751 -10.843  1.00 13.61           C  
ATOM   1164  O   LEU A 375      10.569  11.546 -10.835  1.00 14.30           O  
ATOM   1165  CB  LEU A 375       8.283  10.177 -12.866  1.00 13.59           C  
ATOM   1166  CG  LEU A 375       8.295  11.605 -13.435  1.00 14.17           C  
ATOM   1167  CD1 LEU A 375       9.392  11.750 -14.464  1.00 13.91           C  
ATOM   1168  CD2 LEU A 375       6.921  11.952 -14.009  1.00 15.07           C  
ATOM   1169  N   PHE A 376       8.696  10.709  -9.908  1.00 13.41           N  
ATOM   1170  CA  PHE A 376       8.697  11.604  -8.722  1.00 13.66           C  
ATOM   1171  C   PHE A 376       9.649  11.048  -7.646  1.00 14.42           C  
ATOM   1172  O   PHE A 376       9.223  10.622  -6.595  1.00 14.20           O  
ATOM   1173  CB  PHE A 376       7.287  11.795  -8.182  1.00 14.44           C  
ATOM   1174  CG  PHE A 376       6.324  12.511  -9.089  1.00 13.91           C  
ATOM   1175  CD1 PHE A 376       6.673  13.722  -9.690  1.00 15.78           C  
ATOM   1176  CD2 PHE A 376       5.065  11.976  -9.346  1.00 14.56           C  
ATOM   1177  CE1 PHE A 376       5.742  14.407 -10.479  1.00 17.10           C  
ATOM   1178  CE2 PHE A 376       4.159  12.665 -10.126  1.00 15.70           C  
ATOM   1179  CZ  PHE A 376       4.496  13.858 -10.693  1.00 16.93           C  
ATOM   1180  N   ASN A 377      10.922  11.074  -7.948  1.00 14.44           N  
ATOM   1181  CA  ASN A 377      11.978  10.511  -7.064  1.00 14.43           C  
ATOM   1182  C   ASN A 377      12.579  11.618  -6.233  1.00 15.23           C  
ATOM   1183  O   ASN A 377      13.324  12.465  -6.737  1.00 15.18           O  
ATOM   1184  CB  ASN A 377      13.076   9.838  -7.885  1.00 15.18           C  
ATOM   1185  CG  ASN A 377      14.218   9.380  -7.026  1.00 16.96           C  
ATOM   1186  ND2 ASN A 377      15.205   8.743  -7.675  1.00 19.45           N  
ATOM   1187  OD1 ASN A 377      14.136   9.477  -5.807  1.00 17.64           O  
ATOM   1188  N   PRO A 378      12.192  11.761  -4.958  1.00 14.89           N  
ATOM   1189  CA  PRO A 378      12.624  12.884  -4.148  1.00 16.36           C  
ATOM   1190  C   PRO A 378      14.092  12.798  -3.707  1.00 16.22           C  
ATOM   1191  O   PRO A 378      14.589  13.783  -3.134  1.00 17.73           O  
ATOM   1192  CB  PRO A 378      11.685  12.777  -2.934  1.00 17.92           C  
ATOM   1193  CG  PRO A 378      11.461  11.352  -2.792  1.00 17.95           C  
ATOM   1194  CD  PRO A 378      11.429  10.780  -4.189  1.00 15.90           C  
ATOM   1195  N   ASP A 379      14.757  11.690  -4.019  1.00 15.42           N  
ATOM   1196  CA  ASP A 379      16.184  11.527  -3.706  1.00 17.28           C  
ATOM   1197  C   ASP A 379      17.039  12.092  -4.837  1.00 18.04           C  
ATOM   1198  O   ASP A 379      18.254  12.167  -4.652  1.00 18.89           O  
ATOM   1199  CB  ASP A 379      16.551  10.062  -3.453  1.00 17.27           C  
ATOM   1200  CG  ASP A 379      15.758   9.479  -2.281  1.00 19.42           C  
ATOM   1201  OD1 ASP A 379      15.816  10.010  -1.173  1.00 19.64           O  
ATOM   1202  OD2 ASP A 379      15.010   8.552  -2.544  1.00 26.29           O1-
ATOM   1203  N   SER A 380      16.456  12.515  -5.939  1.00 17.44           N  
ATOM   1204  CA  SER A 380      17.235  13.049  -7.084  1.00 17.26           C  
ATOM   1205  C   SER A 380      18.066  14.253  -6.640  1.00 18.80           C  
ATOM   1206  O   SER A 380      17.544  15.157  -6.016  1.00 19.03           O  
ATOM   1207  CB  SER A 380      16.317  13.412  -8.229  1.00 16.66           C  
ATOM   1208  OG  SER A 380      15.515  12.304  -8.618  1.00 17.61           O  
ATOM   1209  N   LYS A 381      19.354  14.283  -6.966  1.00 21.29           N  
ATOM   1210  CA  LYS A 381      20.267  15.317  -6.441  1.00 23.37           C  
ATOM   1211  C   LYS A 381      19.970  16.639  -7.149  1.00 22.24           C  
ATOM   1212  O   LYS A 381      19.764  16.636  -8.373  1.00 23.06           O  
ATOM   1213  CB  LYS A 381      21.731  14.886  -6.583  1.00 26.12           C  
ATOM   1214  CG  LYS A 381      22.095  13.564  -5.913  1.00 31.02           C  
ATOM   1215  CD  LYS A 381      23.603  13.399  -5.603  1.00 38.10           C  
ATOM   1216  CE  LYS A 381      24.085  11.959  -5.758  1.00 41.77           C  
ATOM   1217  NZ  LYS A 381      25.446  11.750  -5.198  1.00 42.23           N1+
ATOM   1218  N   GLY A 382      19.937  17.708  -6.413  1.00 23.07           N  
ATOM   1219  CA  GLY A 382      19.848  19.046  -6.989  1.00 23.26           C  
ATOM   1220  C   GLY A 382      18.427  19.577  -7.077  1.00 23.70           C  
ATOM   1221  O   GLY A 382      18.276  20.710  -7.444  1.00 24.36           O  
ATOM   1222  N   LEU A 383      17.405  18.826  -6.659  1.00 22.41           N  
ATOM   1223  CA  LEU A 383      16.022  19.348  -6.723  1.00 21.74           C  
ATOM   1224  C   LEU A 383      15.907  20.635  -5.920  1.00 24.25           C  
ATOM   1225  O   LEU A 383      16.427  20.672  -4.754  1.00 25.39           O  
ATOM   1226  CB  LEU A 383      15.037  18.315  -6.162  1.00 20.38           C  
ATOM   1227  CG  LEU A 383      14.798  17.091  -7.045  1.00 19.22           C  
ATOM   1228  CD1 LEU A 383      14.010  16.025  -6.292  1.00 17.93           C  
ATOM   1229  CD2 LEU A 383      14.047  17.467  -8.313  1.00 19.81           C  
ATOM   1230  N   SER A 384      15.178  21.615  -6.440  1.00 25.03           N  
ATOM   1231  CA  SER A 384      14.950  22.909  -5.760  1.00 27.18           C  
ATOM   1232  C   SER A 384      14.050  22.695  -4.541  1.00 27.04           C  
ATOM   1233  O   SER A 384      14.224  23.427  -3.562  1.00 28.61           O  
ATOM   1234  CB  SER A 384      14.389  23.945  -6.709  1.00 26.86           C  
ATOM   1235  OG  SER A 384      12.994  23.744  -6.919  1.00 28.36           O  
ATOM   1236  N   ASN A 385      13.125  21.730  -4.582  1.00 26.96           N  
ATOM   1237  CA  ASN A 385      12.168  21.514  -3.467  1.00 28.25           C  
ATOM   1238  C   ASN A 385      11.844  20.036  -3.387  1.00 25.79           C  
ATOM   1239  O   ASN A 385      10.831  19.566  -3.905  1.00 26.80           O  
ATOM   1240  CB  ASN A 385      10.907  22.383  -3.582  1.00 30.80           C  
ATOM   1241  CG  ASN A 385       9.979  22.281  -2.386  1.00 33.56           C  
ATOM   1242  ND2 ASN A 385       8.993  23.159  -2.350  1.00 38.17           N  
ATOM   1243  OD1 ASN A 385      10.187  21.478  -1.459  1.00 33.79           O  
ATOM   1244  N   PRO A 386      12.743  19.242  -2.800  1.00 24.62           N  
ATOM   1245  CA  PRO A 386      12.539  17.805  -2.707  1.00 23.46           C  
ATOM   1246  C   PRO A 386      11.221  17.471  -1.989  1.00 22.55           C  
ATOM   1247  O   PRO A 386      10.601  16.480  -2.350  1.00 20.25           O  
ATOM   1248  CB  PRO A 386      13.741  17.259  -1.924  1.00 23.66           C  
ATOM   1249  CG  PRO A 386      14.769  18.399  -1.913  1.00 25.91           C  
ATOM   1250  CD  PRO A 386      14.048  19.661  -2.279  1.00 25.31           C  
ATOM   1251  N   ALA A 387      10.808  18.261  -1.012  1.00 23.29           N  
ATOM   1252  CA  ALA A 387       9.566  17.987  -0.263  1.00 23.08           C  
ATOM   1253  C   ALA A 387       8.365  17.996  -1.230  1.00 22.59           C  
ATOM   1254  O   ALA A 387       7.441  17.195  -1.006  1.00 21.61           O  
ATOM   1255  CB  ALA A 387       9.387  18.967   0.883  1.00 26.04           C  
ATOM   1256  N   GLU A 388       8.325  18.868  -2.261  1.00 22.72           N  
ATOM   1257  CA  GLU A 388       7.148  18.900  -3.168  1.00 23.82           C  
ATOM   1258  C   GLU A 388       7.157  17.620  -4.033  1.00 21.21           C  
ATOM   1259  O   GLU A 388       6.084  17.057  -4.304  1.00 21.13           O  
ATOM   1260  CB  GLU A 388       7.067  20.155  -4.035  1.00 27.46           C  
ATOM   1261  CG  GLU A 388       7.986  20.210  -5.187  1.00 32.63           C  
ATOM   1262  CD  GLU A 388       7.852  21.519  -5.978  1.00 36.73           C  
ATOM   1263  OE1 GLU A 388       6.685  22.037  -6.109  1.00 39.55           O  
ATOM   1264  OE2 GLU A 388       8.903  22.038  -6.439  1.00 41.86           O1-
ATOM   1265  N   VAL A 389       8.325  17.118  -4.391  1.00 19.76           N  
ATOM   1266  CA  VAL A 389       8.396  15.865  -5.183  1.00 18.64           C  
ATOM   1267  C   VAL A 389       7.980  14.704  -4.295  1.00 18.54           C  
ATOM   1268  O   VAL A 389       7.284  13.797  -4.765  1.00 16.87           O  
ATOM   1269  CB  VAL A 389       9.788  15.682  -5.793  1.00 18.23           C  
ATOM   1270  CG1 VAL A 389       9.943  14.323  -6.449  1.00 16.78           C  
ATOM   1271  CG2 VAL A 389      10.102  16.792  -6.805  1.00 18.98           C  
ATOM   1272  N   GLU A 390       8.425  14.696  -3.051  1.00 19.67           N  
ATOM   1273  CA  GLU A 390       8.001  13.658  -2.085  1.00 18.84           C  
ATOM   1274  C   GLU A 390       6.476  13.674  -1.994  1.00 17.83           C  
ATOM   1275  O   GLU A 390       5.841  12.597  -1.981  1.00 17.04           O  
ATOM   1276  CB  GLU A 390       8.632  13.932  -0.737  1.00 22.12           C  
ATOM   1277  CG  GLU A 390       8.365  12.890   0.322  1.00 25.42           C  
ATOM   1278  CD  GLU A 390       9.192  13.193   1.570  1.00 31.11           C  
ATOM   1279  OE1 GLU A 390       9.122  14.335   2.066  1.00 36.63           O  
ATOM   1280  OE2 GLU A 390       9.992  12.359   1.948  1.00 36.44           O1-
ATOM   1281  N   ALA A 391       5.873  14.842  -1.920  1.00 18.43           N  
ATOM   1282  CA  ALA A 391       4.416  14.940  -1.764  1.00 18.55           C  
ATOM   1283  C   ALA A 391       3.720  14.388  -3.003  1.00 17.87           C  
ATOM   1284  O   ALA A 391       2.723  13.702  -2.860  1.00 18.75           O  
ATOM   1285  CB  ALA A 391       4.021  16.365  -1.475  1.00 19.87           C  
ATOM   1286  N   LEU A 392       4.261  14.624  -4.190  1.00 16.96           N  
ATOM   1287  CA  LEU A 392       3.673  14.054  -5.431  1.00 17.68           C  
ATOM   1288  C   LEU A 392       3.804  12.542  -5.445  1.00 16.11           C  
ATOM   1289  O   LEU A 392       2.830  11.863  -5.805  1.00 16.60           O  
ATOM   1290  CB  LEU A 392       4.328  14.708  -6.638  1.00 17.96           C  
ATOM   1291  CG  LEU A 392       3.908  16.162  -6.851  1.00 19.69           C  
ATOM   1292  CD1 LEU A 392       4.759  16.852  -7.901  1.00 19.88           C  
ATOM   1293  CD2 LEU A 392       2.452  16.250  -7.182  1.00 21.25           C  
ATOM   1294  N   ARG A 393       4.941  12.012  -5.066  1.00 15.73           N  
ATOM   1295  CA  ARG A 393       5.119  10.559  -4.942  1.00 15.20           C  
ATOM   1296  C   ARG A 393       4.066   9.969  -3.997  1.00 14.95           C  
ATOM   1297  O   ARG A 393       3.462   8.951  -4.350  1.00 15.20           O  
ATOM   1298  CB  ARG A 393       6.544  10.241  -4.483  1.00 15.15           C  
ATOM   1299  CG  ARG A 393       6.720   8.780  -4.150  1.00 15.61           C  
ATOM   1300  CD  ARG A 393       8.142   8.428  -3.794  1.00 15.41           C  
ATOM   1301  NE  ARG A 393       8.959   8.230  -4.965  1.00 14.16           N  
ATOM   1302  CZ  ARG A 393      10.014   7.435  -5.049  1.00 14.60           C  
ATOM   1303  NH1 ARG A 393      10.468   6.767  -3.987  1.00 15.65           N1+
ATOM   1304  NH2 ARG A 393      10.619   7.292  -6.220  1.00 14.99           N  
ATOM   1305  N   GLU A 394       3.865  10.599  -2.843  1.00 15.94           N  
ATOM   1306  CA  GLU A 394       2.904  10.106  -1.844  1.00 16.87           C  
ATOM   1307  C   GLU A 394       1.500  10.144  -2.440  1.00 17.11           C  
ATOM   1308  O   GLU A 394       0.723   9.214  -2.152  1.00 17.80           O  
ATOM   1309  CB  GLU A 394       2.988  10.950  -0.582  1.00 20.02           C  
ATOM   1310  CG  GLU A 394       4.313  10.828   0.159  1.00 24.04           C  
ATOM   1311  CD  GLU A 394       4.592  11.838   1.268  1.00 30.13           C  
ATOM   1312  OE1 GLU A 394       3.863  12.868   1.361  1.00 33.72           O  
ATOM   1313  OE2 GLU A 394       5.598  11.605   2.038  1.00 36.57           O1-
ATOM   1314  N   LYS A 395       1.182  11.131  -3.216  1.00 16.97           N  
ATOM   1315  CA  LYS A 395      -0.166  11.190  -3.841  1.00 17.81           C  
ATOM   1316  C   LYS A 395      -0.302  10.032  -4.836  1.00 17.22           C  
ATOM   1317  O   LYS A 395      -1.375   9.420  -4.894  1.00 17.48           O  
ATOM   1318  CB  LYS A 395      -0.428  12.525  -4.520  1.00 19.85           C  
ATOM   1319  CG  LYS A 395      -0.588  13.665  -3.553  1.00 22.85           C  
ATOM   1320  CD  LYS A 395      -0.805  14.957  -4.196  1.00 27.12           C  
ATOM   1321  CE  LYS A 395      -1.140  15.996  -3.133  1.00 30.89           C  
ATOM   1322  NZ  LYS A 395      -1.032  17.357  -3.677  1.00 36.13           N1+
ATOM   1323  N   VAL A 396       0.733   9.717  -5.599  1.00 16.84           N  
ATOM   1324  CA  VAL A 396       0.621   8.579  -6.538  1.00 16.33           C  
ATOM   1325  C   VAL A 396       0.410   7.294  -5.733  1.00 16.05           C  
ATOM   1326  O   VAL A 396      -0.458   6.519  -6.109  1.00 16.53           O  
ATOM   1327  CB  VAL A 396       1.836   8.457  -7.449  1.00 16.12           C  
ATOM   1328  CG1 VAL A 396       1.684   7.258  -8.366  1.00 15.41           C  
ATOM   1329  CG2 VAL A 396       2.083   9.714  -8.303  1.00 16.57           C  
ATOM   1330  N   TYR A 397       1.237   7.022  -4.729  1.00 15.83           N  
ATOM   1331  CA  TYR A 397       1.110   5.714  -4.070  1.00 15.59           C  
ATOM   1332  C   TYR A 397      -0.184   5.639  -3.253  1.00 16.79           C  
ATOM   1333  O   TYR A 397      -0.785   4.522  -3.199  1.00 16.84           O  
ATOM   1334  CB  TYR A 397       2.361   5.246  -3.343  1.00 15.01           C  
ATOM   1335  CG  TYR A 397       2.860   5.981  -2.152  1.00 16.22           C  
ATOM   1336  CD1 TYR A 397       2.178   6.001  -0.959  1.00 16.64           C  
ATOM   1337  CD2 TYR A 397       4.141   6.499  -2.163  1.00 16.47           C  
ATOM   1338  CE1 TYR A 397       2.748   6.567   0.177  1.00 18.19           C  
ATOM   1339  CE2 TYR A 397       4.715   7.066  -1.040  1.00 17.64           C  
ATOM   1340  CZ  TYR A 397       4.030   7.061   0.147  1.00 18.62           C  
ATOM   1341  OH  TYR A 397       4.606   7.620   1.290  1.00 23.72           O  
ATOM   1342  N   ALA A 398      -0.733   6.734  -2.774  1.00 16.56           N  
ATOM   1343  CA  ALA A 398      -2.044   6.679  -2.109  1.00 16.86           C  
ATOM   1344  C   ALA A 398      -3.126   6.332  -3.129  1.00 17.04           C  
ATOM   1345  O   ALA A 398      -3.991   5.457  -2.829  1.00 17.46           O  
ATOM   1346  CB  ALA A 398      -2.366   7.970  -1.420  1.00 17.95           C  
ATOM   1347  N   SER A 399      -3.034   6.906  -4.320  1.00 17.01           N  
ATOM   1348  CA  SER A 399      -4.005   6.630  -5.403  1.00 17.96           C  
ATOM   1349  C   SER A 399      -3.865   5.171  -5.887  1.00 17.19           C  
ATOM   1350  O   SER A 399      -4.910   4.517  -6.132  1.00 18.23           O  
ATOM   1351  CB  SER A 399      -3.820   7.578  -6.503  1.00 19.59           C  
ATOM   1352  OG  SER A 399      -4.330   8.824  -6.124  1.00 24.20           O  
ATOM   1353  N   LEU A 400      -2.652   4.674  -6.034  1.00 16.32           N  
ATOM   1354  CA  LEU A 400      -2.411   3.293  -6.481  1.00 15.71           C  
ATOM   1355  C   LEU A 400      -2.975   2.334  -5.443  1.00 16.13           C  
ATOM   1356  O   LEU A 400      -3.665   1.407  -5.815  1.00 16.97           O  
ATOM   1357  CB  LEU A 400      -0.914   3.084  -6.629  1.00 15.38           C  
ATOM   1358  CG  LEU A 400      -0.510   1.678  -7.014  1.00 15.40           C  
ATOM   1359  CD1 LEU A 400      -1.192   1.155  -8.289  1.00 15.75           C  
ATOM   1360  CD2 LEU A 400       0.990   1.577  -7.138  1.00 14.58           C  
ATOM   1361  N   GLU A 401      -2.703   2.559  -4.183  1.00 16.33           N  
ATOM   1362  CA  GLU A 401      -3.235   1.637  -3.146  1.00 17.75           C  
ATOM   1363  C   GLU A 401      -4.772   1.599  -3.231  1.00 17.92           C  
ATOM   1364  O   GLU A 401      -5.362   0.503  -3.173  1.00 18.33           O  
ATOM   1365  CB  GLU A 401      -2.779   2.059  -1.774  1.00 18.83           C  
ATOM   1366  CG  GLU A 401      -3.212   1.055  -0.751  1.00 20.67           C  
ATOM   1367  CD  GLU A 401      -2.740   1.313   0.642  1.00 24.40           C  
ATOM   1368  OE1 GLU A 401      -2.437   2.478   0.945  1.00 27.11           O  
ATOM   1369  OE2 GLU A 401      -2.744   0.343   1.452  1.00 26.81           O1-
ATOM   1370  N   ALA A 402      -5.440   2.746  -3.325  1.00 18.07           N  
ATOM   1371  CA  ALA A 402      -6.901   2.793  -3.387  1.00 19.21           C  
ATOM   1372  C   ALA A 402      -7.389   2.001  -4.602  1.00 19.38           C  
ATOM   1373  O   ALA A 402      -8.427   1.329  -4.512  1.00 20.38           O  
ATOM   1374  CB  ALA A 402      -7.379   4.209  -3.404  1.00 19.81           C  
ATOM   1375  N   TYR A 403      -6.732   2.178  -5.728  1.00 18.79           N  
ATOM   1376  CA  TYR A 403      -7.065   1.490  -6.997  1.00 18.88           C  
ATOM   1377  C   TYR A 403      -6.947  -0.016  -6.783  1.00 19.01           C  
ATOM   1378  O   TYR A 403      -7.897  -0.771  -7.105  1.00 19.15           O  
ATOM   1379  CB  TYR A 403      -6.169   1.971  -8.140  1.00 18.73           C  
ATOM   1380  CG  TYR A 403      -6.316   1.165  -9.394  1.00 19.22           C  
ATOM   1381  CD1 TYR A 403      -7.365   1.366 -10.252  1.00 20.17           C  
ATOM   1382  CD2 TYR A 403      -5.441   0.150  -9.674  1.00 19.32           C  
ATOM   1383  CE1 TYR A 403      -7.523   0.615 -11.389  1.00 21.75           C  
ATOM   1384  CE2 TYR A 403      -5.594  -0.645 -10.787  1.00 20.30           C  
ATOM   1385  CZ  TYR A 403      -6.622  -0.387 -11.669  1.00 21.13           C  
ATOM   1386  OH  TYR A 403      -6.779  -1.123 -12.814  1.00 22.30           O  
ATOM   1387  N   CYS A 404      -5.865  -0.462  -6.173  1.00 18.96           N  
ATOM   1388  CA  CYS A 404      -5.606  -1.901  -5.961  1.00 19.64           C  
ATOM   1389  C   CYS A 404      -6.659  -2.476  -5.010  1.00 20.53           C  
ATOM   1390  O   CYS A 404      -7.149  -3.614  -5.263  1.00 20.10           O  
ATOM   1391  CB  CYS A 404      -4.233  -2.176  -5.405  1.00 19.75           C  
ATOM   1392  SG  CYS A 404      -2.890  -1.824  -6.581  1.00 20.00           S  
ATOM   1393  N   LYS A 405      -7.011  -1.754  -3.955  1.00 21.24           N  
ATOM   1394  CA  LYS A 405      -8.010  -2.265  -2.976  1.00 23.61           C  
ATOM   1395  C   LYS A 405      -9.385  -2.379  -3.627  1.00 24.48           C  
ATOM   1396  O   LYS A 405     -10.160  -3.281  -3.214  1.00 24.58           O  
ATOM   1397  CB  LYS A 405      -8.181  -1.328  -1.787  1.00 27.12           C  
ATOM   1398  CG  LYS A 405      -6.959  -1.086  -0.965  1.00 31.23           C  
ATOM   1399  CD  LYS A 405      -6.154  -2.302  -0.621  1.00 34.54           C  
ATOM   1400  CE  LYS A 405      -5.272  -2.048   0.595  1.00 38.80           C  
ATOM   1401  NZ  LYS A 405      -3.838  -2.346   0.332  1.00 41.09           N1+
ATOM   1402  N   HIS A 406      -9.720  -1.437  -4.509  1.00 23.74           N  
ATOM   1403  CA  HIS A 406     -11.023  -1.387  -5.181  1.00 26.76           C  
ATOM   1404  C   HIS A 406     -11.090  -2.486  -6.246  1.00 25.76           C  
ATOM   1405  O   HIS A 406     -12.157  -3.155  -6.325  1.00 27.43           O  
ATOM   1406  CB  HIS A 406     -11.294  -0.018  -5.798  1.00 29.29           C  
ATOM   1407  CG  HIS A 406     -12.697   0.075  -6.326  1.00 34.35           C  
ATOM   1408  CD2 HIS A 406     -13.883   0.160  -5.702  1.00 37.87           C  
ATOM   1409  ND1 HIS A 406     -12.974   0.078  -7.673  1.00 38.65           N  
ATOM   1410  CE1 HIS A 406     -14.270   0.165  -7.863  1.00 38.47           C  
ATOM   1411  NE2 HIS A 406     -14.856   0.212  -6.674  1.00 41.83           N  
ATOM   1412  N   LYS A 407     -10.062  -2.624  -7.082  1.00 24.13           N  
ATOM   1413  CA  LYS A 407     -10.103  -3.509  -8.267  1.00 24.92           C  
ATOM   1414  C   LYS A 407      -9.735  -4.952  -7.884  1.00 24.59           C  
ATOM   1415  O   LYS A 407     -10.274  -5.878  -8.504  1.00 25.36           O  
ATOM   1416  CB  LYS A 407      -9.219  -2.967  -9.385  1.00 26.76           C  
ATOM   1417  CG  LYS A 407      -9.204  -3.872 -10.597  1.00 31.55           C  
ATOM   1418  CD  LYS A 407      -8.641  -3.299 -11.828  1.00 36.13           C  
ATOM   1419  CE  LYS A 407      -9.254  -3.961 -13.047  1.00 40.88           C  
ATOM   1420  NZ  LYS A 407     -10.584  -3.378 -13.371  1.00 44.84           N1+
ATOM   1421  N   TYR A 408      -8.835  -5.137  -6.918  1.00 23.01           N  
ATOM   1422  CA  TYR A 408      -8.282  -6.464  -6.537  1.00 22.19           C  
ATOM   1423  C   TYR A 408      -8.445  -6.669  -5.034  1.00 22.02           C  
ATOM   1424  O   TYR A 408      -7.461  -6.964  -4.349  1.00 22.06           O  
ATOM   1425  CB  TYR A 408      -6.832  -6.601  -6.976  1.00 21.53           C  
ATOM   1426  CG  TYR A 408      -6.581  -6.292  -8.424  1.00 21.20           C  
ATOM   1427  CD1 TYR A 408      -6.822  -7.231  -9.398  1.00 22.54           C  
ATOM   1428  CD2 TYR A 408      -6.053  -5.074  -8.833  1.00 20.97           C  
ATOM   1429  CE1 TYR A 408      -6.627  -6.963 -10.739  1.00 23.63           C  
ATOM   1430  CE2 TYR A 408      -5.814  -4.811 -10.171  1.00 20.70           C  
ATOM   1431  CZ  TYR A 408      -6.070  -5.760 -11.118  1.00 21.67           C  
ATOM   1432  OH  TYR A 408      -5.837  -5.538 -12.444  1.00 23.88           O  
ATOM   1433  N   PRO A 409      -9.670  -6.578  -4.477  1.00 24.22           N  
ATOM   1434  CA  PRO A 409      -9.854  -6.679  -3.021  1.00 24.54           C  
ATOM   1435  C   PRO A 409      -9.492  -8.067  -2.476  1.00 25.94           C  
ATOM   1436  O   PRO A 409      -9.138  -8.160  -1.323  1.00 27.38           O  
ATOM   1437  CB  PRO A 409     -11.329  -6.386  -2.799  1.00 26.71           C  
ATOM   1438  CG  PRO A 409     -11.974  -6.767  -4.114  1.00 26.11           C  
ATOM   1439  CD  PRO A 409     -10.950  -6.354  -5.172  1.00 24.69           C  
ATOM   1440  N   GLU A 410      -9.477  -9.084  -3.339  1.00 24.68           N  
ATOM   1441  CA  GLU A 410      -9.123 -10.453  -2.970  1.00 24.87           C  
ATOM   1442  C   GLU A 410      -7.619 -10.630  -2.832  1.00 23.37           C  
ATOM   1443  O   GLU A 410      -7.208 -11.724  -2.476  1.00 23.37           O  
ATOM   1444  CB  GLU A 410      -9.762 -11.439  -3.948  1.00 25.86           C  
ATOM   1445  CG  GLU A 410      -9.092 -11.590  -5.279  1.00 25.92           C  
ATOM   1446  CD  GLU A 410      -9.178 -10.437  -6.280  1.00 26.11           C  
ATOM   1447  OE1 GLU A 410      -9.938  -9.475  -6.039  1.00 27.88           O  
ATOM   1448  OE2 GLU A 410      -8.519 -10.565  -7.343  1.00 26.67           O1-
ATOM   1449  N   GLN A 411      -6.817  -9.612  -3.204  1.00 21.76           N  
ATOM   1450  CA  GLN A 411      -5.362  -9.673  -3.135  1.00 21.25           C  
ATOM   1451  C   GLN A 411      -4.870  -8.569  -2.224  1.00 20.68           C  
ATOM   1452  O   GLN A 411      -4.337  -7.567  -2.686  1.00 19.61           O  
ATOM   1453  CB  GLN A 411      -4.821  -9.479  -4.542  1.00 21.02           C  
ATOM   1454  CG  GLN A 411      -5.226 -10.561  -5.520  1.00 23.04           C  
ATOM   1455  CD  GLN A 411      -4.664 -10.309  -6.891  1.00 23.14           C  
ATOM   1456  NE2 GLN A 411      -5.569 -10.314  -7.875  1.00 25.84           N  
ATOM   1457  OE1 GLN A 411      -3.485 -10.004  -7.062  1.00 22.16           O  
ATOM   1458  N   PRO A 412      -4.963  -8.741  -0.912  1.00 21.61           N  
ATOM   1459  CA  PRO A 412      -4.539  -7.667  -0.006  1.00 22.03           C  
ATOM   1460  C   PRO A 412      -3.050  -7.313  -0.109  1.00 21.16           C  
ATOM   1461  O   PRO A 412      -2.717  -6.144   0.180  1.00 22.57           O  
ATOM   1462  CB  PRO A 412      -4.850  -8.219   1.387  1.00 23.05           C  
ATOM   1463  CG  PRO A 412      -5.256  -9.645   1.221  1.00 25.46           C  
ATOM   1464  CD  PRO A 412      -5.532  -9.907  -0.241  1.00 24.08           C  
ATOM   1465  N   GLY A 413      -2.240  -8.221  -0.628  1.00 20.15           N  
ATOM   1466  CA  GLY A 413      -0.781  -7.988  -0.735  1.00 18.71           C  
ATOM   1467  C   GLY A 413      -0.386  -7.318  -2.026  1.00 17.98           C  
ATOM   1468  O   GLY A 413       0.792  -7.083  -2.242  1.00 17.50           O  
ATOM   1469  N   ARG A 414      -1.318  -7.022  -2.904  1.00 17.06           N  
ATOM   1470  CA  ARG A 414      -0.961  -6.650  -4.297  1.00 15.88           C  
ATOM   1471  C   ARG A 414      -0.197  -5.338  -4.325  1.00 15.72           C  
ATOM   1472  O   ARG A 414       0.770  -5.214  -5.096  1.00 14.77           O  
ATOM   1473  CB  ARG A 414      -2.211  -6.570  -5.134  1.00 16.67           C  
ATOM   1474  CG  ARG A 414      -1.894  -6.346  -6.607  1.00 16.71           C  
ATOM   1475  CD  ARG A 414      -3.135  -6.515  -7.437  1.00 17.34           C  
ATOM   1476  NE  ARG A 414      -2.873  -6.313  -8.844  1.00 17.66           N  
ATOM   1477  CZ  ARG A 414      -2.574  -7.267  -9.713  1.00 17.69           C  
ATOM   1478  NH1 ARG A 414      -2.609  -8.546  -9.356  1.00 18.87           N1+
ATOM   1479  NH2 ARG A 414      -2.346  -6.941 -10.971  1.00 17.35           N  
ATOM   1480  N   PHE A 415      -0.630  -4.362  -3.562  1.00 15.65           N  
ATOM   1481  CA  PHE A 415       0.015  -3.027  -3.566  1.00 14.24           C  
ATOM   1482  C   PHE A 415       1.496  -3.164  -3.153  1.00 14.13           C  
ATOM   1483  O   PHE A 415       2.386  -2.657  -3.829  1.00 14.05           O  
ATOM   1484  CB  PHE A 415      -0.728  -2.112  -2.607  1.00 15.13           C  
ATOM   1485  CG  PHE A 415      -0.064  -0.787  -2.338  1.00 15.02           C  
ATOM   1486  CD1 PHE A 415       0.150   0.120  -3.354  1.00 15.45           C  
ATOM   1487  CD2 PHE A 415       0.214  -0.398  -1.061  1.00 16.77           C  
ATOM   1488  CE1 PHE A 415       0.691   1.373  -3.111  1.00 16.04           C  
ATOM   1489  CE2 PHE A 415       0.776   0.855  -0.812  1.00 17.23           C  
ATOM   1490  CZ  PHE A 415       0.987   1.737  -1.832  1.00 16.02           C  
ATOM   1491  N   ALA A 416       1.753  -3.910  -2.086  1.00 14.76           N  
ATOM   1492  CA  ALA A 416       3.139  -4.157  -1.626  1.00 14.10           C  
ATOM   1493  C   ALA A 416       3.900  -4.894  -2.731  1.00 14.65           C  
ATOM   1494  O   ALA A 416       5.045  -4.590  -2.989  1.00 13.98           O  
ATOM   1495  CB  ALA A 416       3.142  -4.933  -0.360  1.00 14.65           C  
ATOM   1496  N   LYS A 417       3.264  -5.909  -3.349  1.00 14.23           N  
ATOM   1497  CA  LYS A 417       3.946  -6.693  -4.391  1.00 14.82           C  
ATOM   1498  C   LYS A 417       4.361  -5.777  -5.553  1.00 13.83           C  
ATOM   1499  O   LYS A 417       5.449  -5.910  -6.079  1.00 14.48           O  
ATOM   1500  CB  LYS A 417       2.997  -7.783  -4.861  1.00 16.37           C  
ATOM   1501  CG  LYS A 417       3.573  -8.751  -5.856  1.00 19.33           C  
ATOM   1502  CD  LYS A 417       2.553  -9.866  -6.147  1.00 24.45           C  
ATOM   1503  CE  LYS A 417       3.143 -10.960  -6.982  1.00 31.30           C  
ATOM   1504  NZ  LYS A 417       4.037 -11.789  -6.146  1.00 37.03           N1+
ATOM   1505  N   LEU A 418       3.524  -4.812  -5.933  1.00 12.98           N  
ATOM   1506  CA  LEU A 418       3.897  -3.843  -6.987  1.00 12.46           C  
ATOM   1507  C   LEU A 418       5.134  -3.044  -6.515  1.00 12.00           C  
ATOM   1508  O   LEU A 418       6.123  -2.928  -7.283  1.00 12.68           O  
ATOM   1509  CB  LEU A 418       2.722  -2.910  -7.275  1.00 13.27           C  
ATOM   1510  CG  LEU A 418       1.491  -3.516  -7.931  1.00 13.87           C  
ATOM   1511  CD1 LEU A 418       0.381  -2.512  -7.938  1.00 14.68           C  
ATOM   1512  CD2 LEU A 418       1.778  -3.988  -9.356  1.00 14.39           C  
ATOM   1513  N   LEU A 419       5.071  -2.461  -5.327  1.00 11.89           N  
ATOM   1514  CA  LEU A 419       6.171  -1.623  -4.851  1.00 11.83           C  
ATOM   1515  C   LEU A 419       7.439  -2.443  -4.787  1.00 11.64           C  
ATOM   1516  O   LEU A 419       8.551  -1.822  -4.943  1.00 11.63           O  
ATOM   1517  CB  LEU A 419       5.840  -0.972  -3.514  1.00 12.53           C  
ATOM   1518  CG  LEU A 419       4.642  -0.020  -3.474  1.00 13.70           C  
ATOM   1519  CD1 LEU A 419       4.527   0.568  -2.108  1.00 15.50           C  
ATOM   1520  CD2 LEU A 419       4.717   1.084  -4.502  1.00 14.67           C  
ATOM   1521  N   LEU A 420       7.348  -3.730  -4.467  1.00 11.73           N  
ATOM   1522  CA  LEU A 420       8.561  -4.542  -4.243  1.00 12.10           C  
ATOM   1523  C   LEU A 420       9.176  -5.001  -5.555  1.00 12.61           C  
ATOM   1524  O   LEU A 420      10.178  -5.747  -5.478  1.00 12.90           O  
ATOM   1525  CB  LEU A 420       8.242  -5.640  -3.260  1.00 13.15           C  
ATOM   1526  CG  LEU A 420       8.116  -5.139  -1.831  1.00 14.42           C  
ATOM   1527  CD1 LEU A 420       7.537  -6.191  -0.953  1.00 16.37           C  
ATOM   1528  CD2 LEU A 420       9.447  -4.690  -1.271  1.00 15.51           C  
ATOM   1529  N   ARG A 421       8.678  -4.566  -6.701  1.00 11.36           N  
ATOM   1530  CA  ARG A 421       9.432  -4.695  -7.977  1.00 11.81           C  
ATOM   1531  C   ARG A 421      10.414  -3.528  -8.151  1.00 11.33           C  
ATOM   1532  O   ARG A 421      11.268  -3.602  -9.031  1.00 11.80           O  
ATOM   1533  CB  ARG A 421       8.536  -4.882  -9.178  1.00 12.51           C  
ATOM   1534  CG  ARG A 421       7.824  -6.239  -9.224  1.00 13.84           C  
ATOM   1535  CD  ARG A 421       8.741  -7.421  -9.398  1.00 14.51           C  
ATOM   1536  NE  ARG A 421       9.269  -7.875  -8.106  1.00 14.27           N  
ATOM   1537  CZ  ARG A 421      10.382  -8.560  -7.914  1.00 15.46           C  
ATOM   1538  NH1 ARG A 421      10.689  -8.999  -6.709  1.00 15.53           N1+
ATOM   1539  NH2 ARG A 421      11.140  -8.915  -8.939  1.00 16.03           N  
ATOM   1540  N   LEU A 422      10.282  -2.453  -7.392  1.00 10.81           N  
ATOM   1541  CA  LEU A 422      11.089  -1.251  -7.629  1.00 10.57           C  
ATOM   1542  C   LEU A 422      12.549  -1.481  -7.272  1.00 10.81           C  
ATOM   1543  O   LEU A 422      13.394  -0.921  -7.970  1.00 11.71           O  
ATOM   1544  CB  LEU A 422      10.478  -0.054  -6.942  1.00 10.88           C  
ATOM   1545  CG  LEU A 422       9.146   0.375  -7.526  1.00 12.10           C  
ATOM   1546  CD1 LEU A 422       8.605   1.544  -6.765  1.00 14.47           C  
ATOM   1547  CD2 LEU A 422       9.210   0.677  -9.031  1.00 13.33           C  
ATOM   1548  N   PRO A 423      12.929  -2.279  -6.276  1.00 11.30           N  
ATOM   1549  CA  PRO A 423      14.355  -2.518  -6.054  1.00 11.25           C  
ATOM   1550  C   PRO A 423      14.979  -3.263  -7.223  1.00 11.61           C  
ATOM   1551  O   PRO A 423      16.089  -2.927  -7.666  1.00 11.99           O  
ATOM   1552  CB  PRO A 423      14.403  -3.302  -4.737  1.00 12.58           C  
ATOM   1553  CG  PRO A 423      13.156  -2.817  -4.009  1.00 12.50           C  
ATOM   1554  CD  PRO A 423      12.119  -2.767  -5.103  1.00 11.88           C  
ATOM   1555  N   ALA A 424      14.294  -4.273  -7.757  1.00 12.30           N  
ATOM   1556  CA  ALA A 424      14.802  -5.009  -8.931  1.00 11.89           C  
ATOM   1557  C   ALA A 424      14.926  -4.036 -10.091  1.00 11.28           C  
ATOM   1558  O   ALA A 424      15.908  -4.083 -10.827  1.00 12.10           O  
ATOM   1559  CB  ALA A 424      13.876  -6.134  -9.273  1.00 11.84           C  
ATOM   1560  N   LEU A 425      13.945  -3.186 -10.293  1.00 10.99           N  
ATOM   1561  CA  LEU A 425      14.005  -2.201 -11.416  1.00 10.52           C  
ATOM   1562  C   LEU A 425      15.221  -1.303 -11.247  1.00 10.91           C  
ATOM   1563  O   LEU A 425      15.894  -0.959 -12.241  1.00 11.45           O  
ATOM   1564  CB  LEU A 425      12.692  -1.418 -11.505  1.00 10.95           C  
ATOM   1565  CG  LEU A 425      12.604  -0.394 -12.629  1.00 11.99           C  
ATOM   1566  CD1 LEU A 425      12.667  -1.095 -13.987  1.00 12.37           C  
ATOM   1567  CD2 LEU A 425      11.305   0.399 -12.514  1.00 13.00           C  
ATOM   1568  N   ARG A 426      15.482  -0.852 -10.033  1.00 10.85           N  
ATOM   1569  CA  ARG A 426      16.626   0.030  -9.758  1.00 11.28           C  
ATOM   1570  C   ARG A 426      17.937  -0.687 -10.103  1.00 11.41           C  
ATOM   1571  O   ARG A 426      18.810  -0.099 -10.758  1.00 12.28           O  
ATOM   1572  CB  ARG A 426      16.595   0.436  -8.270  1.00 12.36           C  
ATOM   1573  CG  ARG A 426      17.790   1.248  -7.792  1.00 13.16           C  
ATOM   1574  CD  ARG A 426      17.832   2.635  -8.401  1.00 14.27           C  
ATOM   1575  NE  ARG A 426      16.709   3.481  -8.088  1.00 13.58           N  
ATOM   1576  CZ  ARG A 426      16.581   4.255  -7.011  1.00 14.86           C  
ATOM   1577  NH1 ARG A 426      17.515   4.292  -6.085  1.00 17.52           N1+
ATOM   1578  NH2 ARG A 426      15.518   5.027  -6.857  1.00 17.44           N  
ATOM   1579  N   SER A 427      18.104  -1.912  -9.648  1.00 11.95           N  
ATOM   1580  CA  SER A 427      19.318  -2.716  -9.878  0.50 11.36           C  
ATOM   1582  C   SER A 427      19.493  -2.957 -11.378  1.00 11.87           C  
ATOM   1583  O   SER A 427      20.602  -2.811 -11.917  1.00 13.15           O  
ATOM   1584  CB  SER A 427      19.205  -4.021  -9.109  0.50 12.78           C  
ATOM   1586  OG  SER A 427      20.303  -4.824  -9.406  0.50 13.55           O  
ATOM   1588  N   ILE A 428      18.422  -3.353 -12.031  1.00 11.48           N  
ATOM   1589  CA  ILE A 428      18.532  -3.645 -13.488  1.00 11.45           C  
ATOM   1590  C   ILE A 428      18.836  -2.346 -14.211  1.00 11.82           C  
ATOM   1591  O   ILE A 428      19.660  -2.348 -15.148  1.00 12.90           O  
ATOM   1592  CB  ILE A 428      17.240  -4.334 -13.949  1.00 12.35           C  
ATOM   1593  CG1 ILE A 428      17.202  -5.731 -13.389  1.00 13.23           C  
ATOM   1594  CG2 ILE A 428      17.087  -4.301 -15.479  1.00 12.95           C  
ATOM   1595  CD1 ILE A 428      15.891  -6.448 -13.527  1.00 13.18           C  
ATOM   1596  N   GLY A 429      18.196  -1.230 -13.846  1.00 11.17           N  
ATOM   1597  CA  GLY A 429      18.551   0.050 -14.470  1.00 11.77           C  
ATOM   1598  C   GLY A 429      19.994   0.394 -14.283  1.00 12.80           C  
ATOM   1599  O   GLY A 429      20.611   0.847 -15.284  1.00 14.35           O  
ATOM   1600  N   LEU A 430      20.558   0.210 -13.122  1.00 12.66           N  
ATOM   1601  CA  LEU A 430      21.970   0.537 -12.906  1.00 13.07           C  
ATOM   1602  C   LEU A 430      22.838  -0.318 -13.835  1.00 13.37           C  
ATOM   1603  O   LEU A 430      23.852   0.214 -14.400  1.00 14.70           O  
ATOM   1604  CB  LEU A 430      22.338   0.372 -11.442  1.00 13.43           C  
ATOM   1605  CG  LEU A 430      21.801   1.474 -10.547  1.00 15.13           C  
ATOM   1606  CD1 LEU A 430      21.760   1.020  -9.117  1.00 16.91           C  
ATOM   1607  CD2 LEU A 430      22.611   2.754 -10.737  1.00 15.77           C  
ATOM   1608  N   LYS A 431      22.560  -1.606 -13.964  1.00 13.14           N  
ATOM   1609  CA  LYS A 431      23.391  -2.496 -14.794  1.00 14.43           C  
ATOM   1610  C   LYS A 431      23.230  -2.118 -16.257  1.00 14.30           C  
ATOM   1611  O   LYS A 431      24.224  -2.074 -16.995  1.00 14.33           O  
ATOM   1612  CB  LYS A 431      22.998  -3.943 -14.541  1.00 16.17           C  
ATOM   1613  CG  LYS A 431      23.838  -4.947 -15.322  1.00 17.95           C  
ATOM   1614  CD  LYS A 431      25.353  -4.775 -15.093  1.00 21.78           C  
ATOM   1615  CE  LYS A 431      25.754  -5.062 -13.666  1.00 26.10           C  
ATOM   1616  NZ  LYS A 431      27.242  -5.172 -13.517  1.00 30.39           N1+
ATOM   1617  N   CYS A 432      22.021  -1.785 -16.689  1.00 13.85           N  
ATOM   1618  CA  CYS A 432      21.821  -1.379 -18.096  1.00 14.90           C  
ATOM   1619  C   CYS A 432      22.594  -0.098 -18.375  1.00 13.78           C  
ATOM   1620  O   CYS A 432      23.191   0.048 -19.460  1.00 14.77           O  
ATOM   1621  CB  CYS A 432      20.349  -1.175 -18.408  1.00 14.06           C  
ATOM   1622  SG  CYS A 432      19.405  -2.705 -18.563  1.00 15.83           S  
ATOM   1623  N   LEU A 433      22.632   0.842 -17.439  1.00 14.36           N  
ATOM   1624  CA  LEU A 433      23.386   2.096 -17.631  1.00 15.19           C  
ATOM   1625  C   LEU A 433      24.882   1.802 -17.707  1.00 14.67           C  
ATOM   1626  O   LEU A 433      25.571   2.370 -18.582  1.00 15.90           O  
ATOM   1627  CB  LEU A 433      23.029   3.050 -16.479  1.00 17.80           C  
ATOM   1628  CG  LEU A 433      23.567   4.439 -16.594  1.00 21.43           C  
ATOM   1629  CD1 LEU A 433      23.044   5.115 -17.861  1.00 22.83           C  
ATOM   1630  CD2 LEU A 433      23.173   5.218 -15.334  1.00 23.69           C  
ATOM   1631  N   GLU A 434      25.393   0.876 -16.899  1.00 15.19           N  
ATOM   1632  CA  GLU A 434      26.805   0.466 -16.960  1.00 16.49           C  
ATOM   1633  C   GLU A 434      27.107  -0.069 -18.376  1.00 15.78           C  
ATOM   1634  O   GLU A 434      28.164   0.284 -18.975  1.00 16.67           O  
ATOM   1635  CB  GLU A 434      27.094  -0.580 -15.887  1.00 19.98           C  
ATOM   1636  CG  GLU A 434      28.531  -0.950 -15.801  1.00 25.63           C  
ATOM   1637  CD  GLU A 434      28.824  -2.180 -14.966  1.00 32.58           C  
ATOM   1638  OE1 GLU A 434      27.981  -2.532 -14.115  1.00 35.38           O  
ATOM   1639  OE2 GLU A 434      29.875  -2.817 -15.227  1.00 43.33           O1-
ATOM   1640  N   HIS A 435      26.240  -0.939 -18.903  1.00 15.49           N  
ATOM   1641  CA  HIS A 435      26.408  -1.435 -20.292  1.00 15.82           C  
ATOM   1642  C   HIS A 435      26.487  -0.264 -21.248  1.00 15.29           C  
ATOM   1643  O   HIS A 435      27.350  -0.250 -22.170  1.00 16.00           O  
ATOM   1644  CB  HIS A 435      25.275  -2.407 -20.650  1.00 16.20           C  
ATOM   1645  CG  HIS A 435      25.501  -3.812 -20.180  1.00 18.68           C  
ATOM   1646  CD2 HIS A 435      26.290  -4.777 -20.703  1.00 22.37           C  
ATOM   1647  ND1 HIS A 435      24.894  -4.384 -19.069  1.00 24.66           N  
ATOM   1648  CE1 HIS A 435      25.315  -5.645 -18.938  1.00 19.92           C  
ATOM   1649  NE2 HIS A 435      26.124  -5.908 -19.927  1.00 25.60           N  
ATOM   1650  N   LEU A 436      25.526   0.640 -21.174  1.00 15.12           N  
ATOM   1651  CA  LEU A 436      25.436   1.757 -22.167  1.00 16.06           C  
ATOM   1652  C   LEU A 436      26.719   2.599 -22.118  1.00 15.59           C  
ATOM   1653  O   LEU A 436      27.248   2.977 -23.177  1.00 16.35           O  
ATOM   1654  CB  LEU A 436      24.242   2.644 -21.859  1.00 17.19           C  
ATOM   1655  CG  LEU A 436      22.875   2.112 -22.193  1.00 19.87           C  
ATOM   1656  CD1 LEU A 436      21.783   3.027 -21.619  1.00 22.54           C  
ATOM   1657  CD2 LEU A 436      22.673   1.969 -23.692  1.00 22.99           C  
ATOM   1658  N   PHE A 437      27.266   2.852 -20.935  1.00 15.06           N  
ATOM   1659  CA  PHE A 437      28.524   3.601 -20.811  1.00 16.23           C  
ATOM   1660  C   PHE A 437      29.663   2.837 -21.459  1.00 16.54           C  
ATOM   1661  O   PHE A 437      30.522   3.462 -22.078  1.00 18.52           O  
ATOM   1662  CB  PHE A 437      28.848   4.003 -19.387  1.00 16.86           C  
ATOM   1663  CG  PHE A 437      28.138   5.251 -18.949  1.00 18.14           C  
ATOM   1664  CD1 PHE A 437      28.483   6.460 -19.533  1.00 20.19           C  
ATOM   1665  CD2 PHE A 437      27.190   5.218 -17.965  1.00 19.95           C  
ATOM   1666  CE1 PHE A 437      27.841   7.633 -19.135  1.00 21.65           C  
ATOM   1667  CE2 PHE A 437      26.536   6.400 -17.574  1.00 19.78           C  
ATOM   1668  CZ  PHE A 437      26.876   7.588 -18.176  1.00 19.82           C  
ATOM   1669  N   PHE A 438      29.649   1.509 -21.333  1.00 16.78           N  
ATOM   1670  CA  PHE A 438      30.677   0.695 -21.985  1.00 17.50           C  
ATOM   1671  C   PHE A 438      30.514   0.780 -23.495  1.00 17.93           C  
ATOM   1672  O   PHE A 438      31.523   0.900 -24.224  1.00 18.56           O  
ATOM   1673  CB  PHE A 438      30.630  -0.748 -21.518  1.00 18.11           C  
ATOM   1674  CG  PHE A 438      31.740  -1.546 -22.115  1.00 20.69           C  
ATOM   1675  CD1 PHE A 438      33.061  -1.297 -21.757  1.00 23.19           C  
ATOM   1676  CD2 PHE A 438      31.474  -2.511 -23.068  1.00 23.14           C  
ATOM   1677  CE1 PHE A 438      34.094  -2.005 -22.330  1.00 25.83           C  
ATOM   1678  CE2 PHE A 438      32.525  -3.223 -23.645  1.00 24.24           C  
ATOM   1679  CZ  PHE A 438      33.818  -2.962 -23.281  1.00 26.82           C  
ATOM   1680  N   PHE A 439      29.282   0.684 -23.997  1.00 17.48           N  
ATOM   1681  CA  PHE A 439      29.051   0.710 -25.455  1.00 18.92           C  
ATOM   1682  C   PHE A 439      29.556   2.024 -26.015  1.00 19.93           C  
ATOM   1683  O   PHE A 439      30.194   2.034 -27.084  1.00 21.73           O  
ATOM   1684  CB  PHE A 439      27.597   0.527 -25.848  1.00 18.50           C  
ATOM   1685  CG  PHE A 439      26.922  -0.689 -25.300  1.00 18.37           C  
ATOM   1686  CD1 PHE A 439      27.599  -1.892 -25.126  1.00 19.40           C  
ATOM   1687  CD2 PHE A 439      25.567  -0.644 -25.031  1.00 18.02           C  
ATOM   1688  CE1 PHE A 439      26.937  -2.987 -24.600  1.00 19.28           C  
ATOM   1689  CE2 PHE A 439      24.914  -1.740 -24.506  1.00 17.70           C  
ATOM   1690  CZ  PHE A 439      25.599  -2.910 -24.304  1.00 18.83           C  
ATOM   1691  N   LYS A 440      29.292   3.111 -25.297  1.00 19.79           N  
ATOM   1692  CA  LYS A 440      29.794   4.458 -25.666  1.00 21.57           C  
ATOM   1693  C   LYS A 440      31.326   4.456 -25.664  1.00 22.24           C  
ATOM   1694  O   LYS A 440      31.913   4.982 -26.629  1.00 23.80           O  
ATOM   1695  CB  LYS A 440      29.222   5.487 -24.685  1.00 22.40           C  
ATOM   1696  CG  LYS A 440      29.698   6.910 -24.952  1.00 25.24           C  
ATOM   1697  CD  LYS A 440      29.233   7.912 -23.928  1.00 27.22           C  
ATOM   1698  CE  LYS A 440      29.940   9.241 -24.125  1.00 31.34           C  
ATOM   1699  NZ  LYS A 440      29.563  10.198 -23.075  1.00 35.20           N1+
ATOM   1700  N   LEU A 441      31.952   3.904 -24.640  1.00 21.86           N  
ATOM   1701  CA  LEU A 441      33.430   3.906 -24.482  1.00 24.35           C  
ATOM   1702  C   LEU A 441      34.048   3.157 -25.655  1.00 25.20           C  
ATOM   1703  O   LEU A 441      35.036   3.697 -26.269  1.00 27.53           O  
ATOM   1704  CB  LEU A 441      33.787   3.244 -23.147  1.00 25.52           C  
ATOM   1705  CG  LEU A 441      35.282   3.094 -22.853  1.00 28.76           C  
ATOM   1706  CD1 LEU A 441      35.978   4.444 -22.870  1.00 30.51           C  
ATOM   1707  CD2 LEU A 441      35.496   2.421 -21.498  1.00 28.65           C  
ATOM   1708  N   ILE A 442      33.577   1.939 -25.940  1.00 25.36           N  
ATOM   1709  CA  ILE A 442      34.212   1.052 -26.964  1.00 28.02           C  
ATOM   1710  C   ILE A 442      34.003   1.647 -28.349  1.00 28.11           C  
ATOM   1711  O   ILE A 442      34.900   1.445 -29.217  1.00 30.17           O  
ATOM   1712  CB  ILE A 442      33.687  -0.403 -26.915  1.00 30.68           C  
ATOM   1713  CG1 ILE A 442      34.093  -1.098 -25.628  1.00 32.70           C  
ATOM   1714  CG2 ILE A 442      34.240  -1.177 -28.125  1.00 34.27           C  
ATOM   1715  CD1 ILE A 442      35.594  -1.272 -25.484  1.00 34.77           C  
ATOM   1716  N   GLY A 443      32.866   2.309 -28.568  1.00 27.29           N  
ATOM   1717  CA  GLY A 443      32.598   3.125 -29.759  1.00 29.26           C  
ATOM   1718  C   GLY A 443      32.128   2.298 -30.945  1.00 30.78           C  
ATOM   1719  O   GLY A 443      32.151   2.838 -32.073  1.00 35.61           O  
ATOM   1720  N   ASP A 444      31.737   1.062 -30.725  1.00 30.85           N  
ATOM   1721  CA  ASP A 444      31.368   0.114 -31.805  1.00 32.78           C  
ATOM   1722  C   ASP A 444      29.857  -0.004 -31.925  1.00 32.62           C  
ATOM   1723  O   ASP A 444      29.435  -0.863 -32.687  1.00 31.11           O  
ATOM   1724  CB  ASP A 444      31.981  -1.281 -31.578  1.00 34.33           C  
ATOM   1725  CG  ASP A 444      31.521  -2.042 -30.336  1.00 36.02           C  
ATOM   1726  OD1 ASP A 444      30.654  -1.535 -29.602  1.00 35.09           O  
ATOM   1727  OD2 ASP A 444      32.082  -3.157 -30.094  1.00 38.38           O1-
ATOM   1728  N   THR A 445      29.083   0.842 -31.209  1.00 27.95           N  
ATOM   1729  CA  THR A 445      27.617   0.799 -31.157  1.00 27.82           C  
ATOM   1730  C   THR A 445      27.115   2.221 -31.403  1.00 28.07           C  
ATOM   1731  O   THR A 445      27.406   3.114 -30.620  1.00 29.44           O  
ATOM   1732  CB  THR A 445      27.179   0.253 -29.788  1.00 27.48           C  
ATOM   1733  CG2 THR A 445      25.686   0.119 -29.632  1.00 31.63           C  
ATOM   1734  OG1 THR A 445      27.812  -1.016 -29.577  1.00 28.71           O  
ATOM   1735  N   PRO A 446      26.377   2.490 -32.498  1.00 27.36           N  
ATOM   1736  CA  PRO A 446      25.794   3.802 -32.731  1.00 26.77           C  
ATOM   1737  C   PRO A 446      24.887   4.237 -31.579  1.00 25.77           C  
ATOM   1738  O   PRO A 446      24.038   3.464 -31.132  1.00 25.78           O  
ATOM   1739  CB  PRO A 446      24.956   3.635 -34.011  1.00 28.49           C  
ATOM   1740  CG  PRO A 446      25.519   2.427 -34.679  1.00 28.43           C  
ATOM   1741  CD  PRO A 446      26.032   1.542 -33.554  1.00 28.25           C  
ATOM   1742  N   ILE A 447      25.064   5.476 -31.110  1.00 24.06           N  
ATOM   1743  CA  ILE A 447      24.252   6.023 -29.999  1.00 22.44           C  
ATOM   1744  C   ILE A 447      23.743   7.397 -30.444  1.00 22.26           C  
ATOM   1745  O   ILE A 447      24.563   8.282 -30.740  1.00 23.68           O  
ATOM   1746  CB  ILE A 447      25.042   6.099 -28.670  1.00 21.64           C  
ATOM   1747  CG1 ILE A 447      25.439   4.710 -28.152  1.00 21.74           C  
ATOM   1748  CG2 ILE A 447      24.253   6.846 -27.619  1.00 21.74           C  
ATOM   1749  CD1 ILE A 447      26.429   4.789 -27.033  1.00 23.41           C  
ATOM   1750  N   ASP A 448      22.434   7.487 -30.667  1.00 21.39           N  
ATOM   1751  CA  ASP A 448      21.811   8.676 -31.274  1.00 21.26           C  
ATOM   1752  C   ASP A 448      21.741   9.827 -30.232  1.00 19.69           C  
ATOM   1753  O   ASP A 448      22.114   9.663 -29.072  1.00 17.88           O  
ATOM   1754  CB  ASP A 448      20.411   8.305 -31.760  1.00 24.01           C  
ATOM   1755  CG  ASP A 448      20.297   7.666 -33.110  1.00 33.71           C  
ATOM   1756  OD1 ASP A 448      20.072   6.453 -33.128  1.00 39.80           O  
ATOM   1757  OD2 ASP A 448      20.111   8.448 -34.106  1.00 38.65           O1-
ATOM   1758  N   THR A 449      21.328  10.998 -30.677  1.00 18.47           N  
ATOM   1759  CA  THR A 449      21.631  12.270 -29.983  1.00 18.23           C  
ATOM   1760  C   THR A 449      20.995  12.343 -28.603  1.00 17.53           C  
ATOM   1761  O   THR A 449      21.606  12.919 -27.702  1.00 17.55           O  
ATOM   1762  CB  THR A 449      21.245  13.489 -30.815  1.00 19.78           C  
ATOM   1763  CG2 THR A 449      21.998  13.591 -32.116  1.00 20.91           C  
ATOM   1764  OG1 THR A 449      19.848  13.366 -31.034  1.00 19.37           O  
ATOM   1765  N   PHE A 450      19.773  11.892 -28.424  1.00 15.84           N  
ATOM   1766  CA  PHE A 450      19.102  12.087 -27.110  1.00 15.93           C  
ATOM   1767  C   PHE A 450      19.680  11.100 -26.106  1.00 16.65           C  
ATOM   1768  O   PHE A 450      19.935  11.461 -24.964  1.00 16.86           O  
ATOM   1769  CB  PHE A 450      17.586  12.043 -27.316  1.00 16.53           C  
ATOM   1770  CG  PHE A 450      16.751  12.629 -26.224  1.00 17.05           C  
ATOM   1771  CD1 PHE A 450      17.324  13.220 -25.095  1.00 18.73           C  
ATOM   1772  CD2 PHE A 450      15.372  12.678 -26.351  1.00 16.57           C  
ATOM   1773  CE1 PHE A 450      16.526  13.792 -24.110  1.00 19.20           C  
ATOM   1774  CE2 PHE A 450      14.580  13.203 -25.350  1.00 16.41           C  
ATOM   1775  CZ  PHE A 450      15.154  13.757 -24.225  1.00 18.08           C  
ATOM   1776  N   LEU A 451      19.836   9.865 -26.521  1.00 15.60           N  
ATOM   1777  CA  LEU A 451      20.480   8.844 -25.656  1.00 15.89           C  
ATOM   1778  C   LEU A 451      21.881   9.344 -25.302  1.00 16.53           C  
ATOM   1779  O   LEU A 451      22.234   9.257 -24.113  1.00 16.49           O  
ATOM   1780  CB  LEU A 451      20.511   7.500 -26.385  1.00 16.44           C  
ATOM   1781  CG  LEU A 451      21.077   6.354 -25.554  1.00 16.81           C  
ATOM   1782  CD1 LEU A 451      20.320   6.229 -24.270  1.00 17.94           C  
ATOM   1783  CD2 LEU A 451      21.045   5.029 -26.335  1.00 17.89           C  
ATOM   1784  N   MET A 452      22.610   9.887 -26.256  1.00 16.45           N  
ATOM   1785  CA  MET A 452      23.972  10.431 -25.981  1.00 17.32           C  
ATOM   1786  C   MET A 452      23.867  11.547 -24.941  1.00 18.32           C  
ATOM   1787  O   MET A 452      24.681  11.606 -24.002  1.00 18.62           O  
ATOM   1788  CB  MET A 452      24.662  10.914 -27.242  1.00 19.76           C  
ATOM   1789  CG  MET A 452      26.138  11.271 -27.032  1.00 22.04           C  
ATOM   1790  SD  MET A 452      27.122   9.755 -26.635  1.00 26.37           S  
ATOM   1791  CE  MET A 452      27.402   9.113 -28.272  1.00 28.33           C  
ATOM   1792  N   GLU A 453      22.895  12.447 -25.070  1.00 17.76           N  
ATOM   1793  CA  GLU A 453      22.736  13.573 -24.113  1.00 17.52           C  
ATOM   1794  C   GLU A 453      22.475  13.025 -22.710  1.00 18.08           C  
ATOM   1795  O   GLU A 453      23.006  13.595 -21.723  1.00 18.27           O  
ATOM   1796  CB  GLU A 453      21.569  14.472 -24.564  1.00 17.68           C  
ATOM   1797  CG  GLU A 453      21.381  15.664 -23.675  1.00 18.71           C  
ATOM   1798  CD  GLU A 453      20.275  16.600 -24.165  1.00 18.61           C  
ATOM   1799  OE1 GLU A 453      19.271  16.692 -23.418  1.00 20.33           O  
ATOM   1800  OE2 GLU A 453      20.490  17.236 -25.188  1.00 20.73           O1-
ATOM   1801  N   MET A 454      21.682  11.989 -22.583  1.00 17.45           N  
ATOM   1802  CA  MET A 454      21.394  11.407 -21.250  1.00 17.92           C  
ATOM   1803  C   MET A 454      22.681  10.805 -20.670  1.00 19.73           C  
ATOM   1804  O   MET A 454      22.761  10.739 -19.433  1.00 23.28           O  
ATOM   1805  CB  MET A 454      20.327  10.328 -21.349  1.00 19.04           C  
ATOM   1806  CG  MET A 454      18.969  10.892 -21.620  1.00 18.80           C  
ATOM   1807  SD  MET A 454      18.446  12.161 -20.423  1.00 20.92           S  
ATOM   1808  CE  MET A 454      16.645  12.036 -20.477  1.00 20.84           C  
ATOM   1809  N   LEU A 455      23.638  10.384 -21.471  1.00 19.91           N  
ATOM   1810  CA  LEU A 455      24.915   9.821 -20.950  1.00 21.09           C  
ATOM   1811  C   LEU A 455      25.917  10.929 -20.608  1.00 25.96           C  
ATOM   1812  O   LEU A 455      27.045  10.597 -20.132  1.00 29.55           O  
ATOM   1813  CB  LEU A 455      25.460   8.838 -21.984  1.00 21.45           C  
ATOM   1814  CG  LEU A 455      24.568   7.650 -22.309  1.00 20.85           C  
ATOM   1815  CD1 LEU A 455      25.224   6.766 -23.356  1.00 21.42           C  
ATOM   1816  CD2 LEU A 455      24.202   6.831 -21.088  1.00 20.92           C  
ATOM   1817  N   GLU A 456      25.612  12.196 -20.859  1.00 24.67           N  
ATOM   1818  CA  GLU A 456      26.520  13.327 -20.514  1.00 28.53           C  
ATOM   1819  C   GLU A 456      26.503  13.609 -19.003  1.00 28.71           C  
ATOM   1820  O   GLU A 456      25.554  13.260 -18.300  1.00 28.36           O  
ATOM   1821  CB  GLU A 456      26.180  14.519 -21.400  1.00 33.79           C  
ATOM   1822  CG  GLU A 456      26.431  14.210 -22.879  1.00 38.07           C  
ATOM   1823  CD  GLU A 456      27.664  13.338 -23.210  1.00 43.46           C  
ATOM   1824  OE1 GLU A 456      28.809  13.879 -23.041  1.00 47.63           O  
ATOM   1825  OE2 GLU A 456      27.496  12.080 -23.664  1.00 36.48           O1-
ATOM   1826  N   ALA A 457      27.649  14.055 -18.493  1.00 30.75           N  
ATOM   1827  CA  ALA A 457      27.819  14.456 -17.085  1.00 35.05           C  
ATOM   1828  C   ALA A 457      26.886  15.628 -16.798  1.00 38.21           C  
ATOM   1829  O   ALA A 457      26.517  16.374 -17.712  1.00 41.33           O  
ATOM   1830  CB  ALA A 457      29.272  14.802 -16.833  1.00 35.67           C  
ATOM   1831  N   PRO A 458      26.392  15.786 -15.554  1.00 42.01           N  
ATOM   1832  CA  PRO A 458      25.621  16.974 -15.188  1.00 45.13           C  
ATOM   1833  C   PRO A 458      26.459  18.268 -15.203  1.00 50.58           C  
ATOM   1834  O   PRO A 458      27.690  18.254 -15.454  1.00 51.09           O  
ATOM   1835  CB  PRO A 458      25.117  16.653 -13.769  1.00 45.94           C  
ATOM   1836  CG  PRO A 458      26.082  15.604 -13.247  1.00 44.77           C  
ATOM   1837  CD  PRO A 458      26.492  14.806 -14.464  1.00 43.29           C  
TER
END   
REMARK   Docked compound 5a
ATOM     27  C1   5A L   1      17.162  -6.917 -21.623  0.00  0.00           C  
ATOM      6  N1   5A L   1      19.765  -2.695 -22.137  0.00  0.00           N  
ATOM     17  O1   5A L   1      12.140  -0.058 -26.964  0.00  0.00           O  
ATOM     26  C2   5A L   1      16.441  -6.062 -22.457  0.00  0.00           C  
ATOM      7  N2   5A L   1      17.470  -1.994 -22.341  0.00  0.00           N  
ATOM     18  O2   5A L   1      11.399   1.468 -25.408  0.00  0.00           O  
ATOM     28  C3   5A L   1      18.303  -6.454 -20.967  0.00  0.00           C  
ATOM      8  N3   5A L   1      16.943   0.290 -22.703  0.00  0.00           N  
ATOM     25  C4   5A L   1      16.861  -4.744 -22.634  0.00  0.00           C  
ATOM     29  C5   5A L   1      18.723  -5.136 -21.145  0.00  0.00           C  
ATOM     12  C6   5A L   1      13.699   1.433 -24.063  0.00  0.00           C  
ATOM     14  C7   5A L   1      14.454  -0.482 -25.328  0.00  0.00           C  
ATOM     11  C8   5A L   1      14.843   1.359 -23.268  0.00  0.00           C  
ATOM     15  C9   5A L   1      15.598  -0.557 -24.533  0.00  0.00           C  
ATOM     24  C10  5A L   1      18.002  -4.280 -21.978  0.00  0.00           C  
ATOM     13  C11  5A L   1      13.505   0.512 -25.093  0.00  0.00           C  
ATOM      1  C12  5A L   1      19.242  -0.375 -22.503  0.00  0.00           C  
ATOM     10  C13  5A L   1      15.792   0.364 -23.503  0.00  0.00           C  
ATOM      2  C14  5A L   1      20.135  -1.409 -22.311  0.00  0.00           C  
ATOM      3  C15  5A L   1      17.909  -0.729 -22.509  0.00  0.00           C  
ATOM      4  C16  5A L   1      18.437  -2.912 -22.162  0.00  0.00           C  
ATOM     23  C17  5A L   1      19.721   1.030 -25.208  0.00  0.00           C  
ATOM     22  C18  5A L   1      19.353   1.589 -24.049  0.00  0.00           C  
ATOM     16  C19  5A L   1      12.312   0.590 -25.922  0.00  0.00           C  
ATOM      5  C20  5A L   1      21.605  -1.147 -22.287  0.00  0.00           C  
ATOM     20  C21  5A L   1      10.049   2.281 -23.599  0.00  0.00           C  
ATOM     21  C22  5A L   1      19.699   1.031 -22.692  0.00  0.00           C  
ATOM     19  C23  5A L   1      10.717   1.069 -24.215  0.00  0.00           C  
ATOM      9  H23  5A L   1      17.125   1.122 -22.153  0.00  0.00           H  
END
REMARK   Docked compound 6a
ATOM     27  C1   6A L   1      17.210  -6.955 -21.395  0.00  0.00           C  
ATOM      6  N1   6A L   1      19.777  -2.847 -22.579  0.00  0.00           N  
ATOM     17  O1   6A L   1      12.239  -0.103 -26.951  0.00  0.00           O  
ATOM     26  C2   6A L   1      16.449  -6.162 -22.255  0.00  0.00           C  
ATOM      7  N2   6A L   1      17.515  -2.064 -22.308  0.00  0.00           N  
ATOM     18  O2   6A L   1      11.499   1.458 -25.429  0.00  0.00           O  
ATOM     28  C3   6A L   1      18.386  -6.450 -20.839  0.00  0.00           C  
ATOM      8  N3   6A L   1      16.997   0.229 -22.617  0.00  0.00           N  
ATOM     25  C4   6A L   1      16.863  -4.865 -22.557  0.00  0.00           C  
ATOM     29  C5   6A L   1      18.800  -5.154 -21.141  0.00  0.00           C  
ATOM     12  C6   6A L   1      13.796   1.424 -24.070  0.00  0.00           C  
ATOM     14  C7   6A L   1      14.504  -0.560 -25.254  0.00  0.00           C  
ATOM     11  C8   6A L   1      14.927   1.343 -23.258  0.00  0.00           C  
ATOM     15  C9   6A L   1      15.635  -0.640 -24.442  0.00  0.00           C  
ATOM     24  C10  6A L   1      18.039  -4.361 -22.000  0.00  0.00           C  
ATOM     13  C11  6A L   1      13.585   0.472 -25.068  0.00  0.00           C  
ATOM      1  C12  6A L   1      19.263  -0.517 -22.895  0.00  0.00           C  
ATOM     10  C13  6A L   1      15.847   0.311 -23.443  0.00  0.00           C  
ATOM      2  C14  6A L   1      20.142  -1.580 -22.866  0.00  0.00           C  
ATOM      3  C15  6A L   1      17.949  -0.821 -22.604  0.00  0.00           C  
ATOM      4  C16  6A L   1      18.468  -3.014 -22.314  0.00  0.00           C  
ATOM     23  C17  6A L   1      19.666   2.461 -25.164  0.00  0.00           C  
ATOM     22  C18  6A L   1      19.523   1.225 -24.670  0.00  0.00           C  
ATOM     16  C19  6A L   1      12.406   0.556 -25.916  0.00  0.00           C  
ATOM      5  C20  6A L   1      21.591  -1.374 -23.165  0.00  0.00           C  
ATOM     20  C21  6A L   1      10.128   2.293 -23.646  0.00  0.00           C  
ATOM      9  C22  6A L   1      17.041   1.205 -21.520  0.00  0.00           C  
ATOM     21  C23  6A L   1      19.713   0.865 -23.218  0.00  0.00           C  
ATOM     19  C24  6A L   1      10.754   1.064 -24.272  0.00  0.00           C  
END
REMARK   Docked compound 7a (XCT)
ATOM     25  C1  XCT L   1      17.075  -6.709 -21.842  0.00  0.00           C  
ATOM      6  N1  XCT L   1      19.514  -2.371 -22.143  0.00  0.00           N  
ATOM     17  O1  XCT L   1      12.005   0.201 -27.319  0.00  0.00           O  
ATOM     24  C2  XCT L   1      18.055  -6.165 -21.011  0.00  0.00           C  
ATOM      7  N2  XCT L   1      17.212  -1.770 -22.516  0.00  0.00           N  
ATOM     18  O2  XCT L   1      10.763   0.577 -25.470  0.00  0.00           O  
ATOM     26  C3  XCT L   1      16.466  -5.914 -22.814  0.00  0.00           C  
ATOM      8  N3  XCT L   1      16.613   0.490 -22.909  0.00  0.00           N  
ATOM     23  C4  XCT L   1      18.426  -4.828 -21.152  0.00  0.00           C  
ATOM     27  C5  XCT L   1      16.837  -4.578 -22.954  0.00  0.00           C  
ATOM     12  C6  XCT L   1      14.198  -0.403 -25.565  0.00  0.00           C  
ATOM     14  C7  XCT L   1      13.210   1.272 -24.130  0.00  0.00           C  
ATOM     11  C8  XCT L   1      15.359  -0.381 -24.791  0.00  0.00           C  
ATOM     15  C9  XCT L   1      14.370   1.294 -23.357  0.00  0.00           C  
ATOM     22  C10 XCT L   1      17.817  -4.034 -22.123  0.00  0.00           C  
ATOM     13  C11 XCT L   1      13.124   0.423 -25.234  0.00  0.00           C  
ATOM      1  C12 XCT L   1      18.918  -0.074 -22.539  0.00  0.00           C  
ATOM     10  C13 XCT L   1      15.445   0.468 -23.687  0.00  0.00           C  
ATOM      2  C14 XCT L   1      19.839  -1.069 -22.283  0.00  0.00           C  
ATOM      3  C15 XCT L   1      17.606  -0.486 -22.647  0.00  0.00           C  
ATOM      4  C16 XCT L   1      18.203  -2.647 -22.269  0.00  0.00           C  
ATOM     21  C17 XCT L   1      19.771   1.082 -25.149  0.00  0.00           C  
ATOM     20  C18 XCT L   1      19.335   1.819 -24.121  0.00  0.00           C  
ATOM     16  C19 XCT L   1      11.900   0.399 -26.051  0.00  0.00           C  
ATOM      5  C20 XCT L   1      21.289  -0.742 -22.148  0.00  0.00           C  
ATOM     19  C21 XCT L   1      19.324   1.352 -22.688  0.00  0.00           C  
ATOM      9  H18 XCT L   1      16.786   1.372 -22.440  0.00  0.00           H  
END
REMARK   Docked compound 7b
ATOM     23  C1   7B L   1      17.629  -4.489 -20.896  0.00  0.00           C  
ATOM      6  N1   7B L   1      19.243  -2.261 -22.031  0.00  0.00           N  
ATOM     17  O1   7B L   1      11.794   0.525 -27.345  0.00  0.00           O  
ATOM     28  C2   7B L   1      16.810  -4.459 -23.169  0.00  0.00           C  
ATOM      7  N2   7B L   1      17.022  -1.541 -22.627  0.00  0.00           N  
ATOM     18  O2   7B L   1      10.634   0.757 -25.422  0.00  0.00           O  
ATOM     12  C3   7B L   1      13.127   1.480 -24.175  0.00  0.00           C  
ATOM      8  N3   7B L   1      16.600   0.733 -23.144  0.00  0.00           N  
ATOM     14  C4   7B L   1      14.081  -0.116 -25.717  0.00  0.00           C  
ATOM     11  C5   7B L   1      14.322   1.500 -23.457  0.00  0.00           C  
ATOM     15  C6   7B L   1      15.276  -0.096 -24.998  0.00  0.00           C  
ATOM     24  C7   7B L   1      17.166  -5.795 -20.746  0.00  0.00           C  
ATOM     26  C8   7B L   1      16.346  -5.766 -23.018  0.00  0.00           C  
ATOM     22  C9   7B L   1      17.452  -3.820 -22.108  0.00  0.00           C  
ATOM     13  C10  7B L   1      13.006   0.672 -25.306  0.00  0.00           C  
ATOM      1  C11  7B L   1      18.825   0.052 -22.554  0.00  0.00           C  
ATOM     10  C12  7B L   1      15.397   0.713 -23.867  0.00  0.00           C  
ATOM     25  C13  7B L   1      16.523  -6.434 -21.807  0.00  0.00           C  
ATOM      2  C14  7B L   1      19.658  -0.986 -22.185  0.00  0.00           C  
ATOM      3  C15  7B L   1      17.504  -0.289 -22.763  0.00  0.00           C  
ATOM      4  C16  7B L   1      17.933  -2.464 -22.264  0.00  0.00           C  
ATOM     21  C17  7B L   1      19.835   1.078 -25.150  0.00  0.00           C  
ATOM     20  C18  7B L   1      19.435   1.875 -24.153  0.00  0.00           C  
ATOM     16  C19  7B L   1      11.746   0.650 -26.065  0.00  0.00           C  
ATOM      5  C20  7B L   1      21.108  -0.739 -21.932  0.00  0.00           C  
ATOM     19  C21  7B L   1      19.329   1.444 -22.713  0.00  0.00           C  
ATOM     27 Cl1   7B L   1      15.949  -8.045 -21.620  0.00  0.00          Cl  
ATOM      9  H17  7B L   1      16.881   1.654 -22.829  0.00  0.00           H  
END
REMARK   Docked compound 7c
ATOM     25  C1   7C L   1      17.515  -6.709 -21.307  0.00  0.00           C  
ATOM      6  N1   7C L   1      19.664  -2.426 -22.683  0.00  0.00           N  
ATOM     17  O1   7C L   1      11.978   0.380 -27.358  0.00  0.00           O  
ATOM     24  C2   7C L   1      18.629  -6.060 -20.776  0.00  0.00           C  
ATOM      7  N2   7C L   1      17.327  -1.869 -22.489  0.00  0.00           N  
ATOM     18  O2   7C L   1      10.747   0.735 -25.499  0.00  0.00           O  
ATOM     26  C3   7C L   1      16.683  -6.043 -22.207  0.00  0.00           C  
ATOM      8  N3   7C L   1      16.582   0.338 -22.934  0.00  0.00           N  
ATOM     23  C4   7C L   1      18.912  -4.745 -21.145  0.00  0.00           C  
ATOM     27  C5   7C L   1      16.965  -4.728 -22.576  0.00  0.00           C  
ATOM     12  C6   7C L   1      13.233   1.321 -24.158  0.00  0.00           C  
ATOM     14  C7   7C L   1      14.124  -0.402 -25.598  0.00  0.00           C  
ATOM     11  C8   7C L   1      14.391   1.272 -23.382  0.00  0.00           C  
ATOM     15  C9   7C L   1      15.282  -0.451 -24.822  0.00  0.00           C  
ATOM     22  C10  7C L   1      18.080  -4.078 -22.044  0.00  0.00           C  
ATOM     13  C11  7C L   1      13.100   0.484 -25.265  0.00  0.00           C  
ATOM      1  C12  7C L   1      18.918  -0.183 -23.136  0.00  0.00           C  
ATOM     10  C13  7C L   1      15.417   0.386 -23.714  0.00  0.00           C  
ATOM      2  C14  7C L   1      19.901  -1.146 -23.036  0.00  0.00           C  
ATOM      3  C15  7C L   1      17.637  -0.606 -22.848  0.00  0.00           C  
ATOM      4  C16  7C L   1      18.373  -2.714 -22.426  0.00  0.00           C  
ATOM     16  C17  7C L   1      11.878   0.536 -26.084  0.00  0.00           C  
ATOM      5  C18  7C L   1      21.327  -0.806 -23.324  0.00  0.00           C  
ATOM     21  C19  7C L   1      17.809   3.111 -22.616  0.00  0.00           C  
ATOM     19  C20  7C L   1      19.230   1.218 -23.530  0.00  0.00           C  
ATOM     20  C21  7C L   1      19.009   2.209 -22.376  0.00  0.00           C  
ATOM      9  H20  7C L   1      16.698   1.125 -22.309  0.00  0.00           H  
END
REMARK   Docked compound 7d
ATOM     23  C1   7D L   1      17.664  -4.468 -20.909  0.00  0.00           C  
ATOM      6  N1   7D L   1      19.267  -2.234 -22.051  0.00  0.00           N  
ATOM     17  O1   7D L   1      10.551   0.847 -25.194  0.00  0.00           O  
ATOM     28  C2   7D L   1      16.849  -4.450 -23.183  0.00  0.00           C  
ATOM      7  N2   7D L   1      17.041  -1.528 -22.644  0.00  0.00           N  
ATOM     18  O2   7D L   1      11.609   0.319 -27.118  0.00  0.00           O  
ATOM     12  C3   7D L   1      13.059   1.389 -23.994  0.00  0.00           C  
ATOM      8  N3   7D L   1      16.605   0.743 -23.163  0.00  0.00           N  
ATOM     14  C4   7D L   1      14.005  -0.080 -25.662  0.00  0.00           C  
ATOM     11  C5   7D L   1      14.284   1.425 -23.330  0.00  0.00           C  
ATOM     15  C6   7D L   1      15.230  -0.045 -24.998  0.00  0.00           C  
ATOM     24  C7   7D L   1      17.208  -5.777 -20.756  0.00  0.00           C  
ATOM     26  C8   7D L   1      16.393  -5.758 -23.030  0.00  0.00           C  
ATOM     22  C9   7D L   1      17.485  -3.804 -22.123  0.00  0.00           C  
ATOM     13  C10  7D L   1      12.918   0.637 -25.160  0.00  0.00           C  
ATOM      1  C11  7D L   1      18.835   0.074 -22.577  0.00  0.00           C  
ATOM     10  C12  7D L   1      15.371   0.708 -23.832  0.00  0.00           C  
ATOM     25  C13  7D L   1      16.572  -6.422 -21.817  0.00  0.00           C  
ATOM      2  C14  7D L   1      19.674  -0.958 -22.209  0.00  0.00           C  
ATOM      3  C15  7D L   1      17.516  -0.273 -22.783  0.00  0.00           C  
ATOM      4  C16  7D L   1      17.957  -2.445 -22.281  0.00  0.00           C  
ATOM     16  C17  7D L   1      11.625   0.599 -25.861  0.00  0.00           C  
ATOM      5  C18  7D L   1      21.124  -0.702 -21.958  0.00  0.00           C  
ATOM     21  C19  7D L   1      19.975   0.800 -25.097  0.00  0.00           C  
ATOM     19  C20  7D L   1      19.331   1.470 -22.737  0.00  0.00           C  
ATOM     20  C21  7D L   1      19.398   1.894 -24.213  0.00  0.00           C  
ATOM     27 Cl1   7D L   1      16.009  -8.037 -21.626  0.00  0.00          Cl  
ATOM      9  H19  7D L   1      16.908   1.673 -22.897  0.00  0.00           H  
END
REMARK   Docked compound 7e
ATOM     25  C1   7E L   1      17.235  -6.775 -21.448  0.00  0.00           C  
ATOM      6  N1   7E L   1      19.677  -2.572 -22.553  0.00  0.00           N  
ATOM     17  O1   7E L   1      11.979   0.285 -27.232  0.00  0.00           O  
ATOM     24  C2   7E L   1      18.365  -6.209 -20.860  0.00  0.00           C  
ATOM      7  N2   7E L   1      17.360  -1.912 -22.535  0.00  0.00           N  
ATOM     18  O2   7E L   1      10.827   0.720 -25.340  0.00  0.00           O  
ATOM     26  C3   7E L   1      16.474  -6.035 -22.352  0.00  0.00           C  
ATOM      8  N3   7E L   1      16.753   0.335 -22.990  0.00  0.00           N  
ATOM     23  C4   7E L   1      18.736  -4.902 -21.176  0.00  0.00           C  
ATOM     27  C5   7E L   1      16.843  -4.728 -22.668  0.00  0.00           C  
ATOM     12  C6   7E L   1      14.192  -0.450 -25.541  0.00  0.00           C  
ATOM     14  C7   7E L   1      13.362   1.306 -24.105  0.00  0.00           C  
ATOM     11  C8   7E L   1      15.379  -0.488 -24.809  0.00  0.00           C  
ATOM     15  C9   7E L   1      14.549   1.269 -23.373  0.00  0.00           C  
ATOM     22  C10  7E L   1      17.975  -4.161 -22.080  0.00  0.00           C  
ATOM     13  C11  7E L   1      13.183   0.446 -25.189  0.00  0.00           C  
ATOM      1  C12  7E L   1      19.072  -0.289 -23.016  0.00  0.00           C  
ATOM     10  C13  7E L   1      15.557   0.372 -23.726  0.00  0.00           C  
ATOM      2  C14  7E L   1      19.999  -1.298 -22.859  0.00  0.00           C  
ATOM      3  C15  7E L   1      17.753  -0.658 -22.841  0.00  0.00           C  
ATOM      4  C16  7E L   1      18.359  -2.805 -22.407  0.00  0.00           C  
ATOM     16  C17  7E L   1      11.931   0.485 -25.961  0.00  0.00           C  
ATOM      5  C18  7E L   1      21.457  -1.019 -23.024  0.00  0.00           C  
ATOM     20  C19  7E L   1      18.672   2.160 -22.570  0.00  0.00           C  
ATOM     21  C20  7E L   1      19.387   1.396 -24.864  0.00  0.00           C  
ATOM     19  C21  7E L   1      19.476   1.103 -23.353  0.00  0.00           C  
ATOM      9  H20  7E L   1      16.942   1.178 -22.462  0.00  0.00           H  
END
REMARK   Docked compound 7f
ATOM     24  C1   7F L   1      17.277  -6.757 -21.434  0.00  0.00           C  
ATOM      6  N1   7F L   1      19.672  -2.532 -22.558  0.00  0.00           N  
ATOM     17  O1   7F L   1      11.963   0.332 -27.205  0.00  0.00           O  
ATOM     23  C2   7F L   1      16.517  -6.029 -22.349  0.00  0.00           C  
ATOM      7  N2   7F L   1      17.350  -1.889 -22.506  0.00  0.00           N  
ATOM     18  O2   7F L   1      10.801   0.731 -25.312  0.00  0.00           O  
ATOM     25  C3   7F L   1      18.393  -6.174 -20.835  0.00  0.00           C  
ATOM      8  N3   7F L   1      16.720   0.355 -22.944  0.00  0.00           N  
ATOM     22  C4   7F L   1      16.872  -4.718 -22.665  0.00  0.00           C  
ATOM     26  C5   7F L   1      18.749  -4.863 -21.151  0.00  0.00           C  
ATOM     12  C6   7F L   1      14.179  -0.405 -25.522  0.00  0.00           C  
ATOM     14  C7   7F L   1      13.323   1.312 -24.055  0.00  0.00           C  
ATOM     11  C8   7F L   1      15.363  -0.444 -24.787  0.00  0.00           C  
ATOM     15  C9   7F L   1      14.508   1.274 -23.319  0.00  0.00           C  
ATOM     21  C10  7F L   1      17.989  -4.135 -22.067  0.00  0.00           C  
ATOM     13  C11  7F L   1      13.159   0.474 -25.156  0.00  0.00           C  
ATOM      1  C12  7F L   1      19.043  -0.252 -23.005  0.00  0.00           C  
ATOM     10  C13  7F L   1      15.528   0.395 -23.684  0.00  0.00           C  
ATOM      2  C14  7F L   1      19.980  -1.254 -22.864  0.00  0.00           C  
ATOM      3  C15  7F L   1      17.730  -0.631 -22.812  0.00  0.00           C  
ATOM      4  C16  7F L   1      18.358  -2.775 -22.395  0.00  0.00           C  
ATOM     16  C17  7F L   1      11.909   0.515 -25.932  0.00  0.00           C  
ATOM      5  C18  7F L   1      21.434  -0.963 -23.048  0.00  0.00           C  
ATOM     20  C19  7F L   1      19.436   1.402 -24.848  0.00  0.00           C  
ATOM     19  C20  7F L   1      19.432   1.145 -23.343  0.00  0.00           C  
ATOM      9  H18  7F L   1      16.899   1.187 -22.396  0.00  0.00           H  
END
REMARK   Docked compound 7g
ATOM     22  C1   7G L   1      17.739  -4.413 -20.988  0.00  0.00           C  
ATOM      6  N1   7G L   1      19.354  -2.273 -22.323  0.00  0.00           N  
ATOM     17  O1   7G L   1      11.454   0.270 -26.996  0.00  0.00           O  
ATOM     27  C2   7G L   1      16.865  -4.488 -23.240  0.00  0.00           C  
ATOM      7  N2   7G L   1      17.108  -1.536 -22.796  0.00  0.00           N  
ATOM     18  O2   7G L   1      10.529   0.931 -25.044  0.00  0.00           O  
ATOM     12  C3   7G L   1      13.923  -0.121 -25.672  0.00  0.00           C  
ATOM      8  N3   7G L   1      16.686   0.726 -23.363  0.00  0.00           N  
ATOM     14  C4   7G L   1      13.113   1.432 -24.008  0.00  0.00           C  
ATOM     11  C5   7G L   1      15.187  -0.094 -25.083  0.00  0.00           C  
ATOM     15  C6   7G L   1      14.377   1.460 -23.419  0.00  0.00           C  
ATOM     23  C7   7G L   1      17.267  -5.706 -20.762  0.00  0.00           C  
ATOM     25  C8   7G L   1      16.393  -5.780 -23.013  0.00  0.00           C  
ATOM     21  C9   7G L   1      17.538  -3.804 -22.227  0.00  0.00           C  
ATOM     13  C10  7G L   1      12.886   0.642 -25.136  0.00  0.00           C  
ATOM      1  C11  7G L   1      18.936   0.026 -22.898  0.00  0.00           C  
ATOM     10  C12  7G L   1      15.414   0.697 -23.956  0.00  0.00           C  
ATOM     24  C13  7G L   1      16.594  -6.389 -21.775  0.00  0.00           C  
ATOM      2  C14  7G L   1      19.775  -1.012 -22.549  0.00  0.00           C  
ATOM      3  C15  7G L   1      17.599  -0.298 -23.007  0.00  0.00           C  
ATOM      4  C16  7G L   1      18.027  -2.462 -22.462  0.00  0.00           C  
ATOM     16  C17  7G L   1      11.553   0.613 -25.758  0.00  0.00           C  
ATOM      5  C18  7G L   1      21.243  -0.781 -22.401  0.00  0.00           C  
ATOM     20  C19  7G L   1      19.692   1.686 -24.619  0.00  0.00           C  
ATOM     19  C20  7G L   1      19.449   1.404 -23.137  0.00  0.00           C  
ATOM     26 Cl1   7G L   1      16.011  -7.984 -21.494  0.00  0.00          Cl  
ATOM      9  H17  7G L   1      17.023   1.656 -23.143  0.00  0.00           H  
END
REMARK   Docked compound 7h
ATOM     25  C1   7H L   1      17.240  -6.758 -21.679  0.00  0.00           C  
ATOM      6  N1   7H L   1      19.600  -2.392 -22.152  0.00  0.00           N  
ATOM     17  O1   7H L   1      11.526  -0.798 -26.264  0.00  0.00           O  
ATOM     24  C2   7H L   1      18.305  -6.222 -20.954  0.00  0.00           C  
ATOM      7  N2   7H L   1      17.266  -1.809 -22.287  0.00  0.00           N  
ATOM     18  O2   7H L   1      12.096   1.241 -27.050  0.00  0.00           O  
ATOM     26  C3   7H L   1      16.519  -5.951 -22.559  0.00  0.00           C  
ATOM      8  N3   7H L   1      16.612   0.450 -22.584  0.00  0.00           N  
ATOM     23  C4   7H L   1      18.649  -4.879 -21.111  0.00  0.00           C  
ATOM     27  C5   7H L   1      16.862  -4.609 -22.714  0.00  0.00           C  
ATOM     12  C6   7H L   1      13.344   1.151 -24.203  0.00  0.00           C  
ATOM     14  C7   7H L   1      14.529  -0.505 -25.505  0.00  0.00           C  
ATOM     11  C8   7H L   1      14.407   1.201 -23.301  0.00  0.00           C  
ATOM     15  C9   7H L   1      15.591  -0.454 -24.603  0.00  0.00           C  
ATOM     22  C10  7H L   1      17.927  -4.072 -21.991  0.00  0.00           C  
ATOM     13  C11  7H L   1      13.405   0.297 -25.305  0.00  0.00           C  
ATOM      1  C12  7H L   1      18.947  -0.096 -22.452  0.00  0.00           C  
ATOM     10  C13  7H L   1      15.531   0.399 -23.501  0.00  0.00           C  
ATOM      2  C14  7H L   1      19.897  -1.085 -22.304  0.00  0.00           C  
ATOM      3  C15  7H L   1      17.634  -0.520 -22.436  0.00  0.00           C  
ATOM      4  C16  7H L   1      18.285  -2.679 -22.153  0.00  0.00           C  
ATOM     21  C17  7H L   1      19.620   1.072 -25.103  0.00  0.00           C  
ATOM     20  C18  7H L   1      19.247   1.807 -24.048  0.00  0.00           C  
ATOM     16  C19  7H L   1      12.284   0.244 -26.257  0.00  0.00           C  
ATOM      5  C20  7H L   1      21.352  -0.746 -22.307  0.00  0.00           C  
ATOM      9  C21  7H L   1      16.492   1.480 -21.544  0.00  0.00           C  
ATOM     19  C22  7H L   1      19.324   1.336 -22.618  0.00  0.00           C  
END
REMARK   Docked compound 7i
ATOM     23  C1   7I L   1      17.671  -4.368 -20.913  0.00  0.00           C  
ATOM      6  N1   7I L   1      19.281  -2.136 -22.179  0.00  0.00           N  
ATOM     17  O1   7I L   1      10.726   0.600 -25.584  0.00  0.00           O  
ATOM     28  C2   7I L   1      16.882  -4.357 -23.196  0.00  0.00           C  
ATOM      7  N2   7I L   1      17.006  -1.411 -22.506  0.00  0.00           N  
ATOM     18  O2   7I L   1      12.028   0.317 -27.407  0.00  0.00           O  
ATOM     12  C3   7I L   1      14.265  -0.037 -25.686  0.00  0.00           C  
ATOM      8  N3   7I L   1      16.524   0.879 -22.884  0.00  0.00           N  
ATOM     14  C4   7I L   1      13.046   1.327 -24.107  0.00  0.00           C  
ATOM     11  C5   7I L   1      15.405   0.056 -24.887  0.00  0.00           C  
ATOM     15  C6   7I L   1      14.185   1.419 -23.308  0.00  0.00           C  
ATOM     24  C7   7I L   1      17.230  -5.682 -20.766  0.00  0.00           C  
ATOM     26  C8   7I L   1      16.441  -5.673 -23.050  0.00  0.00           C  
ATOM     22  C9   7I L   1      17.497  -3.704 -22.127  0.00  0.00           C  
ATOM     13  C10  7I L   1      13.085   0.599 -25.296  0.00  0.00           C  
ATOM      1  C11  7I L   1      18.801   0.192 -22.562  0.00  0.00           C  
ATOM     10  C12  7I L   1      15.364   0.785 -23.698  0.00  0.00           C  
ATOM     25  C13  7I L   1      16.615  -6.335 -21.834  0.00  0.00           C  
ATOM      2  C14  7I L   1      19.672  -0.853 -22.326  0.00  0.00           C  
ATOM      3  C15  7I L   1      17.467  -0.150 -22.643  0.00  0.00           C  
ATOM      4  C16  7I L   1      17.954  -2.340 -22.279  0.00  0.00           C  
ATOM     21  C17  7I L   1      19.727   1.202 -25.163  0.00  0.00           C  
ATOM     20  C18  7I L   1      19.397   2.022 -24.158  0.00  0.00           C  
ATOM     16  C19  7I L   1      11.884   0.501 -26.140  0.00  0.00           C  
ATOM      5  C20  7I L   1      21.140  -0.605 -22.218  0.00  0.00           C  
ATOM      9  C21  7I L   1      16.587   2.078 -22.036  0.00  0.00           C  
ATOM     19  C22  7I L   1      19.281   1.593 -22.717  0.00  0.00           C  
ATOM     27 Cl1   7I L   1      16.069  -7.957 -21.653  0.00  0.00          Cl  
END
REMARK   Docked compound 7j
ATOM     22  C1   7J L   1      17.856  -4.386 -21.038  0.00  0.00           C  
ATOM      6  N1   7J L   1      19.396  -2.270 -22.591  0.00  0.00           N  
ATOM     17  O1   7J L   1      11.877   0.351 -27.328  0.00  0.00           O  
ATOM     27  C2   7J L   1      16.867  -4.466 -23.242  0.00  0.00           C  
ATOM      7  N2   7J L   1      17.118  -1.486 -22.679  0.00  0.00           N  
ATOM     18  O2   7J L   1      10.697   0.669 -25.428  0.00  0.00           O  
ATOM     12  C3   7J L   1      14.198  -0.084 -25.731  0.00  0.00           C  
ATOM      8  N3   7J L   1      16.655   0.801 -23.092  0.00  0.00           N  
ATOM     14  C4   7J L   1      13.130   1.361 -24.116  0.00  0.00           C  
ATOM     11  C5   7J L   1      15.386  -0.019 -25.004  0.00  0.00           C  
ATOM     15  C6   7J L   1      14.318   1.426 -23.388  0.00  0.00           C  
ATOM     23  C7   7J L   1      17.401  -5.681 -20.787  0.00  0.00           C  
ATOM     25  C8   7J L   1      16.412  -5.760 -22.990  0.00  0.00           C  
ATOM     21  C9   7J L   1      17.589  -3.779 -22.266  0.00  0.00           C  
ATOM     13  C10  7J L   1      13.069   0.607 -25.287  0.00  0.00           C  
ATOM      1  C11  7J L   1      18.936   0.055 -23.011  0.00  0.00           C  
ATOM     10  C12  7J L   1      15.446   0.735 -23.832  0.00  0.00           C  
ATOM     24  C13  7J L   1      16.679  -6.367 -21.763  0.00  0.00           C  
ATOM      2  C14  7J L   1      19.800  -1.006 -22.836  0.00  0.00           C  
ATOM      3  C15  7J L   1      17.593  -0.247 -22.921  0.00  0.00           C  
ATOM      4  C16  7J L   1      18.060  -2.436 -22.527  0.00  0.00           C  
ATOM     16  C17  7J L   1      11.816   0.539 -26.055  0.00  0.00           C  
ATOM      5  C18  7J L   1      21.277  -0.801 -22.912  0.00  0.00           C  
ATOM     20  C19  7J L   1      19.612   1.709 -24.771  0.00  0.00           C  
ATOM      9  C20  7J L   1      16.793   1.989 -22.237  0.00  0.00           C  
ATOM     19  C21  7J L   1      19.431   1.434 -23.279  0.00  0.00           C  
ATOM     26 Cl1   7J L   1      16.117  -7.964 -21.451  0.00  0.00          Cl  
END
REMARK   Docked compound 7k
ATOM     26  C1   7K L   1      17.147  -6.751 -21.727  0.00  0.00           C  
ATOM      6  N1   7K L   1      19.563  -2.416 -22.204  0.00  0.00           N  
ATOM     18  O1   7K L   1      12.058   1.299 -27.040  0.00  0.00           O  
ATOM     25  C2   7K L   1      18.221  -6.229 -21.004  0.00  0.00           C  
ATOM      7  N2   7K L   1      17.237  -1.802 -22.330  0.00  0.00           N  
ATOM     19  O2   7K L   1      11.475  -0.734 -26.251  0.00  0.00           O  
ATOM     27  C3   7K L   1      16.435  -5.934 -22.605  0.00  0.00           C  
ATOM      8  N3   7K L   1      16.612   0.466 -22.621  0.00  0.00           N  
ATOM     24  C4   7K L   1      18.581  -4.891 -21.161  0.00  0.00           C  
ATOM     28  C5   7K L   1      16.795  -4.596 -22.760  0.00  0.00           C  
ATOM     12  C6   7K L   1      14.508  -0.430 -25.547  0.00  0.00           C  
ATOM     11  C7   7K L   1      15.581  -0.390 -24.658  0.00  0.00           C  
ATOM     15  C8   7K L   1      14.385   1.200 -23.286  0.00  0.00           C  
ATOM     23  C9   7K L   1      17.869  -4.074 -22.038  0.00  0.00           C  
ATOM     13  C10  7K L   1      13.373   0.343 -25.305  0.00  0.00           C  
ATOM      1  C11  7K L   1      18.939  -0.111 -22.499  0.00  0.00           C  
ATOM     10  C12  7K L   1      15.520   0.425 -23.527  0.00  0.00           C  
ATOM     14  C13  7K L   1      13.310   1.158 -24.175  0.00  0.00           C  
ATOM      2  C14  7K L   1      19.877  -1.113 -22.356  0.00  0.00           C  
ATOM      3  C15  7K L   1      17.621  -0.517 -22.479  0.00  0.00           C  
ATOM      4  C16  7K L   1      18.244  -2.686 -22.200  0.00  0.00           C  
ATOM     22  C17  7K L   1      19.728   1.100 -25.141  0.00  0.00           C  
ATOM     21  C18  7K L   1      19.259   1.789 -24.094  0.00  0.00           C  
ATOM     17  C19  7K L   1      12.243   0.301 -26.248  0.00  0.00           C  
ATOM      5  C20  7K L   1      21.336  -0.793 -22.364  0.00  0.00           C  
ATOM      9  C21  7K L   1      16.517   1.504 -21.587  0.00  0.00           C  
ATOM     20  C22  7K L   1      19.335   1.316 -22.665  0.00  0.00           C  
ATOM     16  F1   7K L   1      12.226   1.907 -23.935  0.00  0.00           F  
END
REMARK   Docked compound 7l
ATOM     26  C1   7L L   1      16.709  -7.168 -21.359  0.00  0.00           C  
ATOM      6  N1   7L L   1      19.854  -3.667 -23.006  0.00  0.00           N  
ATOM     18  O1   7L L   1      12.731   1.027 -26.152  0.00  0.00           O  
ATOM     25  C2   7L L   1      16.135  -6.353 -22.334  0.00  0.00           C  
ATOM      7  N2   7L L   1      17.914  -2.424 -22.301  0.00  0.00           N  
ATOM     19  O2   7L L   1      12.096   2.079 -24.257  0.00  0.00           O  
ATOM     27  C3   7L L   1      17.911  -6.795 -20.757  0.00  0.00           C  
ATOM      8  N3   7L L   1      17.870  -0.061 -22.499  0.00  0.00           N  
ATOM     24  C4   7L L   1      16.762  -5.164 -22.707  0.00  0.00           C  
ATOM     28  C5   7L L   1      18.538  -5.606 -21.129  0.00  0.00           C  
ATOM     12  C6   7L L   1      15.170   0.286 -25.016  0.00  0.00           C  
ATOM     11  C7   7L L   1      16.377  -0.069 -24.413  0.00  0.00           C  
ATOM     14  C8   7L L   1      14.483   1.398 -22.984  0.00  0.00           C  
ATOM     23  C9   7L L   1      17.964  -4.791 -22.105  0.00  0.00           C  
ATOM     13  C10  7L L   1      14.223   1.020 -24.301  0.00  0.00           C  
ATOM     15  C11  7L L   1      15.689   1.042 -22.381  0.00  0.00           C  
ATOM      1  C12  7L L   1      19.819  -1.269 -23.211  0.00  0.00           C  
ATOM     10  C13  7L L   1      16.637   0.309 -23.096  0.00  0.00           C  
ATOM      2  C14  7L L   1      20.430  -2.498 -23.356  0.00  0.00           C  
ATOM      3  C15  7L L   1      18.549  -1.292 -22.673  0.00  0.00           C  
ATOM      4  C16  7L L   1      18.614  -3.558 -22.493  0.00  0.00           C  
ATOM     22  C17  7L L   1      19.502   1.908 -24.911  0.00  0.00           C  
ATOM     21  C18  7L L   1      19.888   0.629 -24.838  0.00  0.00           C  
ATOM     17  C19  7L L   1      12.950   1.395 -24.937  0.00  0.00           C  
ATOM     16  C20  7L L   1      15.942   1.460 -20.969  0.00  0.00           C  
ATOM      5  C21  7L L   1      21.806  -2.598 -23.928  0.00  0.00           C  
ATOM      9  C22  7L L   1      18.327   0.826 -21.422  0.00  0.00           C  
ATOM     20  C23  7L L   1      20.496  -0.005 -23.613  0.00  0.00           C  
END
REMARK   Docked compound 9a
ATOM     22  C1   9A L   1      17.225  -6.678 -21.563  0.00  0.00           C  
ATOM      6  N1   9A L   1      19.820  -2.522 -22.481  0.00  0.00           N  
ATOM     17  O1   9A L   1      12.051   0.344 -27.161  0.00  0.00           O  
ATOM     21  C2   9A L   1      18.323  -6.134 -20.895  0.00  0.00           C  
ATOM      7  N2   9A L   1      17.520  -1.818 -22.633  0.00  0.00           N  
ATOM     18  O2   9A L   1      10.978   0.744 -25.216  0.00  0.00           O  
ATOM     23  C3   9A L   1      16.544  -5.922 -22.516  0.00  0.00           C  
ATOM      8  N3   9A L   1      17.006   0.453 -23.134  0.00  0.00           N  
ATOM     20  C4   9A L   1      18.739  -4.834 -21.182  0.00  0.00           C  
ATOM     24  C5   9A L   1      16.960  -4.622 -22.803  0.00  0.00           C  
ATOM     12  C6   9A L   1      14.331  -0.397 -25.543  0.00  0.00           C  
ATOM     14  C7   9A L   1      13.572   1.406 -24.124  0.00  0.00           C  
ATOM     11  C8   9A L   1      15.550  -0.417 -24.865  0.00  0.00           C  
ATOM     15  C9   9A L   1      14.791   1.385 -23.446  0.00  0.00           C  
ATOM      1  C10  9A L   1      19.293  -0.228 -22.986  0.00  0.00           C  
ATOM     19  C11  9A L   1      18.058  -4.078 -22.136  0.00  0.00           C  
ATOM     13  C12  9A L   1      13.342   0.514 -25.173  0.00  0.00           C  
ATOM     10  C13  9A L   1      15.779   0.474 -23.816  0.00  0.00           C  
ATOM      2  C14  9A L   1      20.187  -1.254 -22.761  0.00  0.00           C  
ATOM      3  C15  9A L   1      17.958  -0.572 -22.908  0.00  0.00           C  
ATOM      4  C16  9A L   1      18.490  -2.730 -22.433  0.00  0.00           C  
ATOM     16  C17  9A L   1      12.056   0.536 -25.888  0.00  0.00           C  
ATOM      5  C18  9A L   1      21.652  -0.979 -22.823  0.00  0.00           C  
ATOM      9  H14  9A L   1      17.267   1.340 -22.718  0.00  0.00           H  
END
REMARK   Docked compound 9c
ATOM     24  C1   9C L   1      17.243  -6.763 -21.495  0.00  0.00           C  
ATOM      6  N1   9C L   1      19.770  -2.634 -22.662  0.00  0.00           N  
ATOM     16  O1   9C L   1      11.131   0.783 -25.380  0.00  0.00           O  
ATOM     23  C2   9C L   1      16.532  -6.013 -22.432  0.00  0.00           C  
ATOM      7  N2   9C L   1      17.496  -1.876 -22.409  0.00  0.00           N  
ATOM     17  O2   9C L   1      12.323   0.016 -27.138  0.00  0.00           O  
ATOM     25  C3   9C L   1      18.355  -6.211 -20.859  0.00  0.00           C  
ATOM      8  N3   9C L   1      16.962   0.438 -22.729  0.00  0.00           N  
ATOM     22  C4   9C L   1      16.934  -4.711 -22.733  0.00  0.00           C  
ATOM     26  C5   9C L   1      18.757  -4.909 -21.160  0.00  0.00           C  
ATOM     11  C6   9C L   1      13.495   1.141 -23.900  0.00  0.00           C  
ATOM     13  C7   9C L   1      14.583  -0.308 -25.499  0.00  0.00           C  
ATOM     10  C8   9C L   1      14.652   1.149 -23.121  0.00  0.00           C  
ATOM     14  C9   9C L   1      15.740  -0.299 -24.719  0.00  0.00           C  
ATOM      1  C10  9C L   1      19.232  -0.310 -22.984  0.00  0.00           C  
ATOM     21  C11  9C L   1      18.046  -4.159 -22.097  0.00  0.00           C  
ATOM     12  C12  9C L   1      13.460   0.413 -25.089  0.00  0.00           C  
ATOM      9  C13  9C L   1      15.773   0.429 -23.530  0.00  0.00           C  
ATOM      2  C14  9C L   1      20.122  -1.364 -22.949  0.00  0.00           C  
ATOM      3  C15  9C L   1      17.919  -0.628 -22.703  0.00  0.00           C  
ATOM      4  C16  9C L   1      18.460  -2.816 -22.407  0.00  0.00           C  
ATOM     15  C17  9C L   1      12.240   0.404 -25.912  0.00  0.00           C  
ATOM      5  C18  9C L   1      21.565  -1.118 -23.239  0.00  0.00           C  
ATOM     20  C19  9C L   1      18.753   2.948 -22.886  0.00  0.00           C  
ATOM     19  C20  9C L   1      17.338   2.837 -22.336  0.00  0.00           C  
ATOM     18  C21  9C L   1      17.045   1.469 -21.732  0.00  0.00           C  
END
REMARK   Docked compound 11a
ATOM     24  C1  11A L   1      17.504  -6.704 -21.289  0.00  0.00           C  
ATOM      6  N1  11A L   1      19.677  -2.550 -22.989  0.00  0.00           N  
ATOM     16  O1  11A L   1      12.191   1.396 -26.739  0.00  0.00           O  
ATOM     23  C2  11A L   1      16.703  -6.046 -22.223  0.00  0.00           C  
ATOM      7  N2  11A L   1      17.483  -1.823 -22.304  0.00  0.00           N  
ATOM     17  O2  11A L   1      11.816  -0.773 -26.235  0.00  0.00           O  
ATOM     25  C3  11A L   1      18.616  -6.059 -20.746  0.00  0.00           C  
ATOM      8  O3  11A L   1      16.857   0.390 -22.531  0.00  0.00           O  
ATOM     22  C4  11A L   1      17.014  -4.744 -22.613  0.00  0.00           C  
ATOM     26  C5  11A L   1      18.926  -4.757 -21.137  0.00  0.00           C  
ATOM     11  C6  11A L   1      14.671  -0.569 -25.327  0.00  0.00           C  
ATOM     13  C7  11A L   1      13.660   1.265 -24.123  0.00  0.00           C  
ATOM     10  C8  11A L   1      15.752  -0.552 -24.446  0.00  0.00           C  
ATOM     14  C9  11A L   1      14.741   1.282 -23.242  0.00  0.00           C  
ATOM     21  C10 11A L   1      18.125  -4.099 -22.071  0.00  0.00           C  
ATOM     12  C11 11A L   1      13.625   0.339 -25.166  0.00  0.00           C  
ATOM      1  C12 11A L   1      19.043  -0.241 -23.232  0.00  0.00           C  
ATOM      9  C13 11A L   1      15.787   0.374 -23.403  0.00  0.00           C  
ATOM      2  C14 11A L   1      19.943  -1.279 -23.357  0.00  0.00           C  
ATOM      3  C15 11A L   1      17.817  -0.575 -22.693  0.00  0.00           C  
ATOM      4  C16 11A L   1      18.447  -2.748 -22.477  0.00  0.00           C  
ATOM     20  C17 11A L   1      18.272   3.277 -22.867  0.00  0.00           C  
ATOM     19  C18 11A L   1      18.997   2.181 -22.613  0.00  0.00           C  
ATOM     15  C19 11A L   1      12.484   0.320 -26.095  0.00  0.00           C  
ATOM      5  C20 11A L   1      21.301  -1.038 -23.927  0.00  0.00           C  
ATOM     18  C21 11A L   1      19.367   1.149 -23.648  0.00  0.00           C  
END
REMARK   Docked compound 11b
ATOM     22  C1  11B L   1      17.488  -4.200 -20.904  0.00  0.00           C  
ATOM      6  N1  11B L   1      19.278  -2.045 -22.260  0.00  0.00           N  
ATOM     16  O1  11B L   1      11.921   0.835 -27.091  0.00  0.00           O  
ATOM     27  C2  11B L   1      16.984  -4.268 -23.266  0.00  0.00           C  
ATOM      7  N2  11B L   1      17.005  -1.266 -22.446  0.00  0.00           N  
ATOM     17  O2  11B L   1      11.576  -1.150 -26.071  0.00  0.00           O  
ATOM     11  C3  11B L   1      14.594  -0.368 -25.534  0.00  0.00           C  
ATOM      8  O3  11B L   1      16.555   0.983 -22.732  0.00  0.00           O  
ATOM     13  C4  11B L   1      13.184   1.070 -24.200  0.00  0.00           C  
ATOM     10  C5  11B L   1      15.665  -0.115 -24.676  0.00  0.00           C  
ATOM     14  C6  11B L   1      14.255   1.325 -23.343  0.00  0.00           C  
ATOM     23  C7  11B L   1      17.028  -5.509 -20.768  0.00  0.00           C  
ATOM     25  C8  11B L   1      16.524  -5.577 -23.130  0.00  0.00           C  
ATOM     21  C9  11B L   1      17.467  -3.578 -22.152  0.00  0.00           C  
ATOM     12  C10 11B L   1      13.354   0.224 -25.296  0.00  0.00           C  
ATOM      1  C11 11B L   1      18.829   0.301 -22.558  0.00  0.00           C  
ATOM      9  C12 11B L   1      15.495   0.732 -23.581  0.00  0.00           C  
ATOM     24  C13 11B L   1      16.547  -6.198 -21.882  0.00  0.00           C  
ATOM      2  C14 11B L   1      19.688  -0.766 -22.395  0.00  0.00           C  
ATOM      3  C15 11B L   1      17.484  -0.011 -22.576  0.00  0.00           C  
ATOM      4  C16 11B L   1      17.943  -2.220 -22.293  0.00  0.00           C  
ATOM     20  C17 11B L   1      19.565   1.404 -25.191  0.00  0.00           C  
ATOM     19  C18 11B L   1      19.312   2.182 -24.134  0.00  0.00           C  
ATOM     15  C19 11B L   1      12.224  -0.044 -26.200  0.00  0.00           C  
ATOM      5  C20 11B L   1      21.164  -0.549 -22.361  0.00  0.00           C  
ATOM     18  C21 11B L   1      19.313   1.700 -22.704  0.00  0.00           C  
ATOM     26 Cl1  11B L   1      15.977  -7.814 -21.713  0.00  0.00          Cl  
END
REMARK   Docked compound 11c
ATOM     24  C1  11C L   1      17.447  -6.700 -21.319  0.00  0.00           C  
ATOM      6  N1  11C L   1      19.660  -2.529 -22.919  0.00  0.00           N  
ATOM     16  O1  11C L   1      11.820  -0.780 -26.236  0.00  0.00           O  
ATOM     23  C2  11C L   1      18.568  -6.074 -20.771  0.00  0.00           C  
ATOM      7  N2  11C L   1      17.450  -1.808 -22.282  0.00  0.00           N  
ATOM     17  O2  11C L   1      12.201   1.384 -26.754  0.00  0.00           O  
ATOM     25  C3  11C L   1      16.646  -6.018 -22.235  0.00  0.00           C  
ATOM      8  O3  11C L   1      16.831   0.408 -22.500  0.00  0.00           O  
ATOM     22  C4  11C L   1      18.888  -4.768 -21.141  0.00  0.00           C  
ATOM     26  C5  11C L   1      16.966  -4.712 -22.605  0.00  0.00           C  
ATOM     11  C6  11C L   1      13.670   1.300 -24.152  0.00  0.00           C  
ATOM     13  C7  11C L   1      14.645  -0.600 -25.280  0.00  0.00           C  
ATOM     10  C8  11C L   1      14.743   1.323 -23.262  0.00  0.00           C  
ATOM     14  C9  11C L   1      15.720  -0.577 -24.390  0.00  0.00           C  
ATOM     21  C10 11C L   1      18.086  -4.086 -22.057  0.00  0.00           C  
ATOM     12  C11 11C L   1      13.621   0.338 -25.161  0.00  0.00           C  
ATOM      1  C12 11C L   1      19.032  -0.217 -23.153  0.00  0.00           C  
ATOM      9  C13 11C L   1      15.768   0.385 -23.381  0.00  0.00           C  
ATOM      2  C14 11C L   1      19.935  -1.255 -23.267  0.00  0.00           C  
ATOM      3  C15 11C L   1      17.793  -0.556 -22.649  0.00  0.00           C  
ATOM      4  C16 11C L   1      18.417  -2.731 -22.440  0.00  0.00           C  
ATOM     15  C17 11C L   1      12.487   0.313 -26.100  0.00  0.00           C  
ATOM      5  C18 11C L   1      21.308  -1.008 -23.801  0.00  0.00           C  
ATOM     20  C19 11C L   1      18.174   3.346 -22.988  0.00  0.00           C  
ATOM     18  C20 11C L   1      19.368   1.177 -23.546  0.00  0.00           C  
ATOM     19  C21 11C L   1      19.007   2.194 -22.450  0.00  0.00           C  
END
REMARK   Docked compound 11d
ATOM     24  C1  11D L   1      17.372  -6.768 -21.347  0.00  0.00           C  
ATOM      6  N1  11D L   1      19.723  -2.622 -22.806  0.00  0.00           N  
ATOM     16  O1  11D L   1      12.293   1.267 -26.687  0.00  0.00           O  
ATOM     23  C2  11D L   1      18.512  -6.191 -20.786  0.00  0.00           C  
ATOM      7  N2  11D L   1      17.508  -1.864 -22.233  0.00  0.00           N  
ATOM     17  O2  11D L   1      11.843  -0.850 -26.044  0.00  0.00           O  
ATOM     25  C3  11D L   1      16.590  -6.041 -22.244  0.00  0.00           C  
ATOM      8  O3  11D L   1      16.942   0.367 -22.438  0.00  0.00           O  
ATOM     22  C4  11D L   1      18.871  -4.887 -21.125  0.00  0.00           C  
ATOM     26  C5  11D L   1      16.949  -4.736 -22.582  0.00  0.00           C  
ATOM     11  C6  11D L   1      13.726   1.193 -24.017  0.00  0.00           C  
ATOM     13  C7  11D L   1      14.752  -0.635 -25.217  0.00  0.00           C  
ATOM     10  C8  11D L   1      14.811   1.229 -23.142  0.00  0.00           C  
ATOM     14  C9  11D L   1      15.838  -0.600 -24.341  0.00  0.00           C  
ATOM     21  C10 11D L   1      18.089  -4.159 -22.022  0.00  0.00           C  
ATOM     12  C11 11D L   1      13.696   0.261 -25.054  0.00  0.00           C  
ATOM      1  C12 11D L   1      19.151  -0.294 -23.026  0.00  0.00           C  
ATOM      9  C13 11D L   1      15.868   0.332 -23.305  0.00  0.00           C  
ATOM      2  C14 11D L   1      20.035  -1.349 -23.126  0.00  0.00           C  
ATOM      3  C15 11D L   1      17.889  -0.615 -22.569  0.00  0.00           C  
ATOM      4  C16 11D L   1      18.461  -2.805 -22.373  0.00  0.00           C  
ATOM     15  C17 11D L   1      12.550   0.224 -25.978  0.00  0.00           C  
ATOM      5  C18 11D L   1      21.430  -1.124 -23.609  0.00  0.00           C  
ATOM     19  C19 11D L   1      18.806   2.151 -22.522  0.00  0.00           C  
ATOM     20  C20 11D L   1      19.300   1.408 -24.880  0.00  0.00           C  
ATOM     18  C21 11D L   1      19.528   1.098 -23.386  0.00  0.00           C  
END
REMARK   Docked compound 11e
ATOM     23  C1  11E L   1      17.360  -6.758 -21.358  0.00  0.00           C  
ATOM      6  N1  11E L   1      19.769  -2.649 -22.830  0.00  0.00           N  
ATOM     16  O1  11E L   1      12.344   1.407 -26.572  0.00  0.00           O  
ATOM     22  C2  11E L   1      16.589  -6.017 -22.254  0.00  0.00           C  
ATOM      7  N2  11E L   1      17.576  -1.853 -22.225  0.00  0.00           N  
ATOM     17  O2  11E L   1      11.905  -0.728 -25.986  0.00  0.00           O  
ATOM     24  C3  11E L   1      18.509  -6.200 -20.799  0.00  0.00           C  
ATOM      8  O3  11E L   1      17.049   0.389 -22.412  0.00  0.00           O  
ATOM     21  C4  11E L   1      16.967  -4.717 -22.590  0.00  0.00           C  
ATOM     25  C5  11E L   1      18.887  -4.900 -21.136  0.00  0.00           C  
ATOM     11  C6  11E L   1      13.810   1.253 -23.921  0.00  0.00           C  
ATOM     13  C7  11E L   1      14.827  -0.530 -25.194  0.00  0.00           C  
ATOM     10  C8  11E L   1      14.906   1.264 -23.059  0.00  0.00           C  
ATOM     14  C9  11E L   1      15.924  -0.519 -24.332  0.00  0.00           C  
ATOM     20  C10 11E L   1      18.117  -4.159 -22.032  0.00  0.00           C  
ATOM     12  C11 11E L   1      13.770   0.356 -24.988  0.00  0.00           C  
ATOM      1  C12 11E L   1      19.238  -0.310 -23.031  0.00  0.00           C  
ATOM      9  C13 11E L   1      15.964   0.378 -23.266  0.00  0.00           C  
ATOM      2  C14 11E L   1      20.101  -1.380 -23.147  0.00  0.00           C  
ATOM      3  C15 11E L   1      17.976  -0.609 -22.560  0.00  0.00           C  
ATOM      4  C16 11E L   1      18.510  -2.811 -22.381  0.00  0.00           C  
ATOM     15  C17 11E L   1      12.612   0.344 -25.897  0.00  0.00           C  
ATOM      5  C18 11E L   1      21.494  -1.179 -23.647  0.00  0.00           C  
ATOM     19  C19 11E L   1      19.381   1.397 -24.862  0.00  0.00           C  
ATOM     18  C20 11E L   1      19.636   1.077 -23.390  0.00  0.00           C  
END
REMARK   Docked compound 11f
ATOM     21  C1  11F L   1      17.728  -4.272 -21.064  0.00  0.00           C  
ATOM      6  N1  11F L   1      19.349  -2.218 -22.746  0.00  0.00           N  
ATOM     16  O1  11F L   1      11.497  -0.937 -26.151  0.00  0.00           O  
ATOM     26  C2  11F L   1      16.866  -4.395 -23.318  0.00  0.00           C  
ATOM      7  N2  11F L   1      17.096  -1.372 -22.623  0.00  0.00           N  
ATOM     17  O2  11F L   1      11.877   1.074 -27.104  0.00  0.00           O  
ATOM     11  C3  11F L   1      14.515  -0.396 -25.616  0.00  0.00           C  
ATOM      8  O3  11F L   1      16.670   0.880 -22.923  0.00  0.00           O  
ATOM     13  C4  11F L   1      13.298   1.257 -24.341  0.00  0.00           C  
ATOM     10  C5  11F L   1      15.626  -0.215 -24.790  0.00  0.00           C  
ATOM     14  C6  11F L   1      14.408   1.437 -23.515  0.00  0.00           C  
ATOM     22  C7  11F L   1      17.259  -5.561 -20.815  0.00  0.00           C  
ATOM     24  C8  11F L   1      16.397  -5.684 -23.068  0.00  0.00           C  
ATOM     20  C9  11F L   1      17.533  -3.688 -22.316  0.00  0.00           C  
ATOM     12  C10 11F L   1      13.352   0.340 -25.391  0.00  0.00           C  
ATOM      1  C11 11F L   1      18.925   0.130 -23.059  0.00  0.00           C  
ATOM      9  C12 11F L   1      15.572   0.701 -23.740  0.00  0.00           C  
ATOM     23  C13 11F L   1      16.593  -6.267 -21.816  0.00  0.00           C  
ATOM      2  C14 11F L   1      19.770  -0.960 -22.987  0.00  0.00           C  
ATOM      3  C15 11F L   1      17.586  -0.139 -22.868  0.00  0.00           C  
ATOM      4  C16 11F L   1      18.020  -2.351 -22.576  0.00  0.00           C  
ATOM     15  C17 11F L   1      12.180   0.149 -26.261  0.00  0.00           C  
ATOM      5  C18 11F L   1      21.241  -0.789 -23.179  0.00  0.00           C  
ATOM     19  C19 11F L   1      19.437   1.843 -24.819  0.00  0.00           C  
ATOM     18  C20 11F L   1      19.421   1.506 -23.328  0.00  0.00           C  
ATOM     25 Cl1  11F L   1      16.011  -7.857 -21.506  0.00  0.00          Cl  
END
REMARK   Docked compound 11g
ATOM     25  C1  11G L   1      17.537  -6.701 -21.268  0.00  0.00           C  
ATOM      6  N1  11G L   1      19.661  -2.538 -23.005  0.00  0.00           N  
ATOM     17  O1  11G L   1      11.668  -0.834 -26.113  0.00  0.00           O  
ATOM     24  C2  11G L   1      18.682  -6.066 -20.789  0.00  0.00           C  
ATOM      7  N2  11G L   1      17.461  -1.828 -22.324  0.00  0.00           N  
ATOM     18  O2  11G L   1      12.211   1.218 -26.884  0.00  0.00           O  
ATOM     26  C3  11G L   1      16.686  -6.033 -22.149  0.00  0.00           C  
ATOM      8  O3  11G L   1      16.811   0.376 -22.569  0.00  0.00           O  
ATOM     23  C4  11G L   1      18.978  -4.762 -21.192  0.00  0.00           C  
ATOM     27  C5  11G L   1      16.981  -4.731 -22.552  0.00  0.00           C  
ATOM     11  C6  11G L   1      14.609  -0.657 -25.327  0.00  0.00           C  
ATOM     10  C7  11G L   1      15.696  -0.617 -24.452  0.00  0.00           C  
ATOM     14  C8  11G L   1      14.693   1.251 -23.293  0.00  0.00           C  
ATOM     22  C9  11G L   1      18.127  -4.096 -22.073  0.00  0.00           C  
ATOM     12  C10 11G L   1      13.565   0.256 -25.185  0.00  0.00           C  
ATOM      1  C11 11G L   1      19.002  -0.238 -23.267  0.00  0.00           C  
ATOM      9  C12 11G L   1      15.737   0.337 -23.435  0.00  0.00           C  
ATOM     13  C13 11G L   1      13.607   1.211 -24.168  0.00  0.00           C  
ATOM      2  C14 11G L   1      19.913  -1.268 -23.385  0.00  0.00           C  
ATOM      3  C15 11G L   1      17.781  -0.580 -22.724  0.00  0.00           C  
ATOM      4  C16 11G L   1      18.434  -2.744 -22.490  0.00  0.00           C  
ATOM     21  C17 11G L   1      18.335   3.309 -22.842  0.00  0.00           C  
ATOM     20  C18 11G L   1      19.022   2.180 -22.631  0.00  0.00           C  
ATOM     16  C19 11G L   1      12.422   0.211 -26.109  0.00  0.00           C  
ATOM      5  C20 11G L   1      21.268  -1.017 -23.959  0.00  0.00           C  
ATOM     19  C21 11G L   1      19.312   1.152 -23.696  0.00  0.00           C  
ATOM     15  F1  11G L   1      12.609   2.093 -24.023  0.00  0.00           F  
END
REMARK   Docked compound 16a
ATOM     30  C1  16A L   1      16.962  -7.097 -21.361  0.00  0.00           C  
ATOM      5  N1  16A L   1      19.739  -3.090 -22.405  0.00  0.00           N  
ATOM     16  O1  16A L   1      12.066  -0.041 -26.896  0.00  0.00           O  
ATOM     29  C2  16A L   1      18.136  -6.632 -20.768  0.00  0.00           C  
ATOM      6  N2  16A L   1      17.482  -2.249 -22.404  0.00  0.00           N  
ATOM     17  O2  16A L   1      11.490   1.545 -25.330  0.00  0.00           O  
ATOM     31  C3  16A L   1      16.263  -6.285 -22.255  0.00  0.00           C  
ATOM      7  N3  16A L   1      17.059   0.042 -22.844  0.00  0.00           N  
ATOM     28  C4  16A L   1      18.611  -5.355 -21.069  0.00  0.00           C  
ATOM     32  C5  16A L   1      16.738  -5.009 -22.555  0.00  0.00           C  
ATOM     11  C6  16A L   1      13.884   1.425 -24.145  0.00  0.00           C  
ATOM     13  C7  16A L   1      14.371  -0.645 -25.291  0.00  0.00           C  
ATOM     10  C8  16A L   1      15.054   1.286 -23.397  0.00  0.00           C  
ATOM     14  C9  16A L   1      15.540  -0.784 -24.544  0.00  0.00           C  
ATOM     27  C10 16A L   1      17.912  -4.543 -21.963  0.00  0.00           C  
ATOM     12  C11 16A L   1      13.543   0.460 -25.092  0.00  0.00           C  
ATOM      1  C12 16A L   1      19.321  -0.763 -22.853  0.00  0.00           C  
ATOM      9  C13 16A L   1      15.882   0.182 -23.597  0.00  0.00           C  
ATOM      2  C14 16A L   1      20.165  -1.843 -22.695  0.00  0.00           C  
ATOM      3  C15 16A L   1      17.976  -1.027 -22.694  0.00  0.00           C  
ATOM      4  C16 16A L   1      18.406  -3.219 -22.275  0.00  0.00           C  
ATOM     22  C17 16A L   1      19.416   2.180 -25.083  0.00  0.00           C  
ATOM     21  C18 16A L   1      19.701   0.953 -24.632  0.00  0.00           C  
ATOM     15  C19 16A L   1      12.323   0.605 -25.871  0.00  0.00           C  
ATOM     19  C20 16A L   1      10.058   2.365 -23.589  0.00  0.00           C  
ATOM     20  C21 16A L   1      19.839   0.596 -23.174  0.00  0.00           C  
ATOM     18  C22 16A L   1      10.699   1.141 -24.208  0.00  0.00           C  
ATOM     23  C23 16A L   1      21.642  -1.679 -22.844  0.00  0.00           C  
ATOM     24  F1  16A L   1      22.185  -0.798 -21.955  0.00  0.00           F  
ATOM     25  F2  16A L   1      22.339  -2.841 -22.668  0.00  0.00           F  
ATOM     26  F3  16A L   1      21.996  -1.222 -24.079  0.00  0.00           F  
ATOM      8  H20 16A L   1      17.306   0.860 -22.300  0.00  0.00           H  
END
REMARK   Docked compound 17a
ATOM     28  C1  17A L   1      17.040  -6.971 -21.338  0.00  0.00           C  
ATOM      5  N1  17A L   1      19.603  -2.906 -22.663  0.00  0.00           N  
ATOM     16  O1  17A L   1      10.864   0.802 -25.263  0.00  0.00           O  
ATOM     27  C2  17A L   1      18.195  -6.424 -20.778  0.00  0.00           C  
ATOM      6  N2  17A L   1      17.324  -2.138 -22.528  0.00  0.00           N  
ATOM     17  O2  17A L   1      11.979   0.381 -27.181  0.00  0.00           O  
ATOM     29  C3  17A L   1      16.296  -6.236 -22.260  0.00  0.00           C  
ATOM      7  N3  17A L   1      16.794   0.126 -22.994  0.00  0.00           N  
ATOM     26  C4  17A L   1      18.604  -5.141 -21.141  0.00  0.00           C  
ATOM     30  C5  17A L   1      16.706  -4.953 -22.623  0.00  0.00           C  
ATOM     11  C6  17A L   1      13.450   1.286 -24.069  0.00  0.00           C  
ATOM     13  C7  17A L   1      14.161  -0.518 -25.511  0.00  0.00           C  
ATOM     10  C8  17A L   1      14.643   1.183 -23.352  0.00  0.00           C  
ATOM     14  C9  17A L   1      15.353  -0.621 -24.794  0.00  0.00           C  
ATOM     25  C10 17A L   1      17.860  -4.405 -22.063  0.00  0.00           C  
ATOM     12  C11 17A L   1      13.210   0.436 -25.148  0.00  0.00           C  
ATOM      1  C12 17A L   1      19.077  -0.606 -23.137  0.00  0.00           C  
ATOM      9  C13 17A L   1      15.594   0.229 -23.715  0.00  0.00           C  
ATOM      2  C14 17A L   1      19.966  -1.654 -23.011  0.00  0.00           C  
ATOM      3  C15 17A L   1      17.755  -0.909 -22.881  0.00  0.00           C  
ATOM      4  C16 17A L   1      18.286  -3.075 -22.440  0.00  0.00           C  
ATOM     20  C17 17A L   1      18.673   3.059 -22.954  0.00  0.00           C  
ATOM     19  C18 17A L   1      19.049   1.831 -22.576  0.00  0.00           C  
ATOM     15  C19 17A L   1      11.952   0.545 -25.904  0.00  0.00           C  
ATOM     18  C20 17A L   1      19.525   0.761 -23.525  0.00  0.00           C  
ATOM     21  C21 17A L   1      21.423  -1.446 -23.265  0.00  0.00           C  
ATOM     22  F1  17A L   1      21.685  -0.786 -24.430  0.00  0.00           F  
ATOM     23  F2  17A L   1      22.046  -0.715 -22.293  0.00  0.00           F  
ATOM     24  F3  17A L   1      22.114  -2.619 -23.342  0.00  0.00           F  
ATOM      8  H15 17A L   1      17.024   0.946 -22.444  0.00  0.00           H  
END
REMARK   Docked compound 17b
ATOM     26  C1  17B L   1      17.862  -5.005 -21.052  0.00  0.00           C  
ATOM      5  N1  17B L   1      19.368  -2.836 -22.303  0.00  0.00           N  
ATOM     16  O1  17B L   1      10.751   0.658 -25.095  0.00  0.00           O  
ATOM     31  C2  17B L   1      16.551  -4.798 -23.070  0.00  0.00           C  
ATOM      6  N2  17B L   1      17.152  -1.968 -22.677  0.00  0.00           N  
ATOM     17  O2  17B L   1      11.795   0.575 -27.096  0.00  0.00           O  
ATOM     11  C3  17B L   1      13.400   1.380 -24.061  0.00  0.00           C  
ATOM      7  N3  17B L   1      16.836   0.327 -23.183  0.00  0.00           N  
ATOM     13  C4  17B L   1      14.082  -0.403 -25.542  0.00  0.00           C  
ATOM     10  C5  17B L   1      14.635   1.315 -23.416  0.00  0.00           C  
ATOM     14  C6  17B L   1      15.316  -0.468 -24.897  0.00  0.00           C  
ATOM     27  C7  17B L   1      17.328  -6.274 -20.834  0.00  0.00           C  
ATOM     29  C8  17B L   1      16.017  -6.068 -22.853  0.00  0.00           C  
ATOM     25  C9  17B L   1      17.475  -4.266 -22.170  0.00  0.00           C  
ATOM     12  C10 17B L   1      13.124   0.520 -25.126  0.00  0.00           C  
ATOM      1  C11 17B L   1      19.058  -0.505 -22.815  0.00  0.00           C  
ATOM      9  C12 17B L   1      15.593   0.392 -23.833  0.00  0.00           C  
ATOM     28  C13 17B L   1      16.404  -6.806 -21.734  0.00  0.00           C  
ATOM      2  C14 17B L   1      19.851  -1.595 -22.519  0.00  0.00           C  
ATOM      3  C15 17B L   1      17.702  -0.753 -22.881  0.00  0.00           C  
ATOM      4  C16 17B L   1      18.029  -2.949 -22.396  0.00  0.00           C  
ATOM     20  C17 17B L   1      19.672   2.492 -24.951  0.00  0.00           C  
ATOM     19  C18 17B L   1      19.681   1.231 -24.504  0.00  0.00           C  
ATOM     15  C19 17B L   1      11.821   0.588 -25.807  0.00  0.00           C  
ATOM     18  C20 17B L   1      19.638   0.847 -23.047  0.00  0.00           C  
ATOM     21  C21 17B L   1      21.333  -1.449 -22.420  0.00  0.00           C  
ATOM     30 Cl1  17B L   1      15.744  -8.371 -21.464  0.00  0.00          Cl  
ATOM     22  F1  17B L   1      21.932  -1.149 -23.610  0.00  0.00           F  
ATOM     23  F2  17B L   1      21.727  -0.463 -21.562  0.00  0.00           F  
ATOM     24  F3  17B L   1      21.943  -2.586 -21.978  0.00  0.00           F  
ATOM      8  H14 17B L   1      17.186   1.222 -22.863  0.00  0.00           H  
END
REMARK   Docked compound 19 (BRF110)
ATOM     28  C1  BRF L   1      17.041  -7.076 -21.326  0.00  0.00           C  
ATOM      5  N1  BRF L   1      19.693  -3.018 -22.493  0.00  0.00           N  
ATOM     16  O1  BRF L   1      12.237   1.481 -26.769  0.00  0.00           O  
ATOM     27  C2  BRF L   1      16.324  -6.294 -22.232  0.00  0.00           C  
ATOM      6  N2  BRF L   1      17.433  -2.205 -22.308  0.00  0.00           N  
ATOM     17  O2  BRF L   1      11.654  -0.623 -26.194  0.00  0.00           O  
ATOM     29  C3  BRF L   1      18.198  -6.572 -20.731  0.00  0.00           C  
ATOM      7  N3  BRF L   1      16.952   0.088 -22.671  0.00  0.00           N  
ATOM     26  C4  BRF L   1      16.763  -5.007 -22.541  0.00  0.00           C  
ATOM     30  C5  BRF L   1      18.636  -5.285 -21.041  0.00  0.00           C  
ATOM     11  C6  BRF L   1      13.768   1.248 -24.191  0.00  0.00           C  
ATOM     13  C7  BRF L   1      14.556  -0.692 -25.398  0.00  0.00           C  
ATOM     10  C8  BRF L   1      14.877   1.172 -23.348  0.00  0.00           C  
ATOM     14  C9  BRF L   1      15.664  -0.766 -24.555  0.00  0.00           C  
ATOM     25  C10 BRF L   1      17.920  -4.502 -21.946  0.00  0.00           C  
ATOM     12  C11 BRF L   1      13.608   0.315 -25.216  0.00  0.00           C  
ATOM      1  C12 BRF L   1      19.217  -0.689 -22.863  0.00  0.00           C  
ATOM      9  C13 BRF L   1      15.825   0.165 -23.530  0.00  0.00           C  
ATOM      2  C14 BRF L   1      20.082  -1.761 -22.789  0.00  0.00           C  
ATOM      3  C15 BRF L   1      17.890  -0.972 -22.611  0.00  0.00           C  
ATOM      4  C16 BRF L   1      18.374  -3.166 -22.267  0.00  0.00           C  
ATOM     20  C17 BRF L   1      19.722   2.270 -25.148  0.00  0.00           C  
ATOM     19  C18 BRF L   1      19.369   1.098 -24.607  0.00  0.00           C  
ATOM     15  C19 BRF L   1      12.438   0.395 -26.106  0.00  0.00           C  
ATOM      8  C20 BRF L   1      16.979   1.087 -21.595  0.00  0.00           C  
ATOM     18  C21 BRF L   1      19.694   0.683 -23.195  0.00  0.00           C  
ATOM     21  C22 BRF L   1      21.542  -1.575 -23.044  0.00  0.00           C  
ATOM     22  F1  BRF L   1      21.815  -0.990 -24.246  0.00  0.00           F  
ATOM     23  F2  BRF L   1      22.161  -0.788 -22.115  0.00  0.00           F  
ATOM     24  F3  BRF L   1      22.228  -2.753 -23.044  0.00  0.00           F  
END
